# Supplementary material for: 2-(4-Methyl­pyridin-2-yl)-4′,4′,6′,6′-tetra­kis­(pyrrolidin-1-yl)-1H,2H-spiro­[naphtho­[1,2-e][1,3,2]oxaza­phosphinine-3,2′-[1,3,5,2,4,6]tri­aza­triphosphinine]
Source: Acta Crystallogr Sect E Struct Rep Online. 2013 May 31;69(Pt 6):o994–5. doi: 10.1107/S1600536813014220 (PMC3685126; doi:10.1107/S1600536813014220)
Supplement: Supplementary file 1 [file e-69-0o994-sup1.cif]

##############################################################################
#                                                                            #
# This CIF contains the data in a paper accepted for publication in          #
# Acta Crystallographica Section E. It conforms to the requirements of       #
# Notes for Authors for Acta Crystallographica Section E, and has been       #
# peer reviewed under the auspices of the IUCr Commission on Journals.       #
#                                                                            #
# Full details of the Crystallographic Information File format               #
# are given in the paper "The Crystallographic Information File (CIF):       #
# a New Standard Archive File for Crystallography" by S. R. Hall, F. H.      #
# Allen and I. D. Brown [Acta Cryst. (1991), A47, 655-685].                  #
#                                                                            #
# The current version of the core CIF dictionary is obtainable from          #
# ftp://ftp.iucr.org/pub/cif_core.dic.                                       #
#                                                                            #
# Software is freely available for graphical display of the structure(s)     #
# in this CIF. For information consult the CIF software page                 #
# http://www.iucr.org/resources/cif/software.                                #
#                                                                            #
# This file may be used for bona fide research purposes within the           #
# scientific community so long as proper attribution is given to the journal # 
# article from which it was obtained.                                        #
#                                                                            #
##############################################################################
data_I
_audit_creation_method     SHELXL-97
_chemical_name_systematic
;\
2-(4-Methylpyridin-2-yl)-4',4',6',6'-tetrakis(pyrrolidin-1-yl)-\
1<i>H</i>,2<i>H</i>-spiro[naphtho[1,2-<i>e</i>][1,3,2]oxazaphosphinine-\
3,2'-[1,3,5,2,4,6]triazatriphosphinine]
;
_chemical_name_common     ?
_chemical_formula_moiety     'C33 H46 N9 O P3'
_chemical_formula_sum     'C33 H46 N9 O P3'
_chemical_formula_iupac     'C33 H46 N9 O P3'
_chemical_formula_weight     677.70
_chemical_melting_point     ?
_symmetry_cell_setting     triclinic
_symmetry_space_group_name_H-M     'P -1'
_symmetry_space_group_name_Hall     '-P 1'
loop_
    _symmetry_equiv_pos_as_xyz
    'x, y, z'
    '-x, -y, -z'
_cell_length_a     9.5830(2)
_cell_length_b     10.9142(2)
_cell_length_c     16.8172(3)
_cell_angle_alpha     79.210(2)
_cell_angle_beta     84.542(3)
_cell_angle_gamma     74.193(2)
_cell_volume     1660.68(6)
_cell_formula_units_Z     2
_cell_measurement_reflns_used     9939
_cell_measurement_theta_min     2.21
_cell_measurement_theta_max     28.30
_cell_measurement_temperature     100(2)
_exptl_crystal_description     block
_exptl_crystal_colour     colourless
_exptl_crystal_size_max     0.31
_exptl_crystal_size_mid     0.26
_exptl_crystal_size_min     0.25
_exptl_crystal_density_diffrn     1.355
_exptl_crystal_density_meas     ?
_exptl_crystal_density_method     'not measured'
_exptl_crystal_F_000     720
_exptl_absorpt_coefficient_mu     0.222
_exptl_absorpt_correction_type     multi-scan
_exptl_absorpt_process_details     '(SADABS; Bruker, 2005)'
_exptl_absorpt_correction_T_min     0.9342
_exptl_absorpt_correction_T_max     0.9465
_exptl_special_details
;
;
_diffrn_ambient_temperature     100(2)
_diffrn_radiation_type     MoK\a
_diffrn_radiation_wavelength     0.71073
_diffrn_radiation_source     'fine-focus sealed tube'
_diffrn_radiation_monochromator     graphite
_diffrn_measurement_device_type     'Bruker Kappa APEXII CCD area-detector'
_diffrn_measurement_method     '\f and \w scans'
_diffrn_detector_area_resol_mean     ?
_diffrn_reflns_number     30003
_diffrn_reflns_av_R_equivalents     0.0302
_diffrn_reflns_av_sigmaI/netI     0.0338
_diffrn_reflns_theta_min     1.23
_diffrn_reflns_theta_max     28.38
_diffrn_reflns_theta_full     28.38
_diffrn_measured_fraction_theta_max     0.993
_diffrn_measured_fraction_theta_full     0.993
_diffrn_reflns_limit_h_min     -12
_diffrn_reflns_limit_h_max     12
_diffrn_reflns_limit_k_min     -14
_diffrn_reflns_limit_k_max     14
_diffrn_reflns_limit_l_min     -21
_diffrn_reflns_limit_l_max     22
_diffrn_standards_number     ?
_diffrn_standards_interval_count     ?
_diffrn_standards_interval_time     ?
_diffrn_standards_decay_%     ?
_refine_special_details
;
Refinement of <i>F</i>^2^ against ALL reflections. The weighted <i>R</i>-factor
<i>wR</i> and goodness of fit <i>S</i> are based on <i>F</i>^2^, conventional
<i>R</i>-factors <i>R</i> are based on <i>F</i>, with <i>F</i> set to zero for
negative <i>F</i>^2^. The threshold expression of <i>F</i>^2^ >
\s(<i>F</i>^2^) is used only for calculating <i>R</i>-factors(gt) <i>etc</i>.
and is not relevant to the choice of reflections for refinement.
<i>R</i>-factors based on <i>F</i>^2^ are statistically about twice as large
as those based on <i>F</i>, and <i>R</i>- factors based on ALL data will be
even larger.
;
_reflns_number_total     8270
_reflns_number_gt     6876
_reflns_threshold_expression     I>2\s(I)
_refine_ls_structure_factor_coef     Fsqd
_refine_ls_matrix_type     full
_refine_ls_R_factor_all     0.0505
_refine_ls_R_factor_gt     0.0395
_refine_ls_wR_factor_gt     0.1020
_refine_ls_wR_factor_ref     0.1088
_refine_ls_goodness_of_fit_ref     1.035
_refine_ls_restrained_S_all     1.035
_refine_ls_number_reflns     8270
_refine_ls_number_parameters     416
_refine_ls_number_restraints     0
_refine_ls_hydrogen_treatment     constr
_refine_ls_weighting_scheme     calc
_refine_ls_weighting_details
         'calc w=1/[\s^2^(Fo^2^)+(0.0556P)^2^+0.8708P] where P=(Fo^2^+2Fc^2^)/3'
_atom_sites_solution_hydrogens     geom
_atom_sites_solution_primary     direct
_atom_sites_solution_secondary     difmap
_refine_ls_shift/su_max     0.001
_refine_ls_shift/su_mean     0.000
_refine_diff_density_max     0.885
_refine_diff_density_min     -0.370
_refine_ls_extinction_method     none
_refine_ls_extinction_coef     ?
loop_
    _atom_type_symbol
    _atom_type_description
    _atom_type_scat_dispersion_real
    _atom_type_scat_dispersion_imag
    _atom_type_scat_source
    'C' 'C' 0.0033 0.0016
                         'International Tables Vol C Tables 4.2.6.8 and 6.1.1.4'
    'H' 'H' 0.0000 0.0000
                         'International Tables Vol C Tables 4.2.6.8 and 6.1.1.4'
    'N' 'N' 0.0061 0.0033
                         'International Tables Vol C Tables 4.2.6.8 and 6.1.1.4'
    'O' 'O' 0.0106 0.0060
                         'International Tables Vol C Tables 4.2.6.8 and 6.1.1.4'
    'P' 'P' 0.1023 0.0942
                         'International Tables Vol C Tables 4.2.6.8 and 6.1.1.4'
_computing_data_collection     'APEX2 (Bruker, 2007)'
_computing_cell_refinement     'SAINT (Bruker, 2007)'
_computing_data_reduction     'SAINT (Bruker, 2007)'
_computing_structure_solution     'SHELXS97 (Sheldrick, 2008)'
_computing_structure_refinement     'SHELXL97 (Sheldrick, 2008)'
_computing_molecular_graphics     'ORTEP-3 for Windows (Farrugia, 2012)'
_computing_publication_material
                                'WinGX (Farrugia, 2012) and PLATON (Spek, 2009)'
loop_
    _atom_site_type_symbol
    _atom_site_label
    _atom_site_fract_x
    _atom_site_fract_y
    _atom_site_fract_z
    _atom_site_U_iso_or_equiv
    _atom_site_adp_type
    _atom_site_calc_flag
    _atom_site_refinement_flags
    _atom_site_occupancy
    _atom_site_symmetry_multiplicity
    _atom_site_disorder_assembly
    _atom_site_disorder_group
    P P1 0.41615(4) 0.65219(4) 0.26913(2) 0.01269(9) Uani d . 1 1 . .
    P P2 0.42634(4) 0.90846(4) 0.24147(2) 0.01288(9) Uani d . 1 1 . .
    P P3 0.36895(4) 0.78543(4) 0.39892(2) 0.01263(9) Uani d . 1 1 . .
    O O1 0.26440(11) 0.63318(11) 0.24585(7) 0.0168(2) Uani d . 1 1 . .
    N N1 0.45484(14) 0.77140(12) 0.21130(8) 0.0147(3) Uani d . 1 1 . .
    N N2 0.40058(14) 0.90563(12) 0.33662(8) 0.0156(3) Uani d . 1 1 . .
    N N3 0.40214(14) 0.65238(12) 0.36308(8) 0.0147(3) Uani d . 1 1 . .
    N N4 0.52927(14) 0.51427(12) 0.24700(8) 0.0140(3) Uani d . 1 1 . .
    N N5 0.74070(15) 0.34880(13) 0.26606(8) 0.0171(3) Uani d . 1 1 . .
    N N6 0.56147(14) 0.97631(13) 0.21432(8) 0.0165(3) Uani d . 1 1 . .
    N N7 0.29558(15) 1.00713(12) 0.18643(8) 0.0174(3) Uani d . 1 1 . .
    N N8 0.45650(14) 0.74826(12) 0.48273(8) 0.0156(3) Uani d . 1 1 . .
    N N9 0.19774(14) 0.83237(12) 0.43381(8) 0.0148(3) Uani d . 1 1 . .
    C C1 0.34522(17) 0.45778(15) 0.07336(9) 0.0153(3) Uani d . 1 1 . .
    C C2 0.44802(18) 0.35388(15) 0.04381(10) 0.0179(3) Uani d . 1 1 . .
    H H2 0.5298 0.3100 0.0730 0.021 Uiso calc R 1 1 . .
    C C3 0.42865(19) 0.31713(16) -0.02734(10) 0.0211(3) Uani d . 1 1 . .
    H H3 0.4971 0.2487 -0.0457 0.025 Uiso calc R 1 1 . .
    C C4 0.3060(2) 0.38236(17) -0.07261(10) 0.0234(4) Uani d . 1 1 . .
    H H4 0.2931 0.3564 -0.1204 0.028 Uiso calc R 1 1 . .
    C C5 0.2061(2) 0.48350(16) -0.04650(10) 0.0230(4) Uani d . 1 1 . .
    H H5 0.1261 0.5267 -0.0773 0.028 Uiso calc R 1 1 . .
    C C6 0.22176(18) 0.52431(15) 0.02693(10) 0.0185(3) Uani d . 1 1 . .
    C C7 0.11652(19) 0.62697(16) 0.05555(11) 0.0229(4) Uani d . 1 1 . .
    H H7 0.0355 0.6698 0.0255 0.027 Uiso calc R 1 1 . .
    C C8 0.13190(18) 0.66438(16) 0.12675(11) 0.0216(3) Uani d . 1 1 . .
    H H8 0.0627 0.7324 0.1451 0.026 Uiso calc R 1 1 . .
    C C9 0.25415(17) 0.59798(15) 0.17156(10) 0.0163(3) Uani d . 1 1 . .
    C C10 0.35985(16) 0.49761(14) 0.14797(9) 0.0146(3) Uani d . 1 1 . .
    C C11 0.48332(17) 0.42860(15) 0.20221(10) 0.0170(3) Uani d . 1 1 . .
    H H11A 0.4544 0.3611 0.2409 0.020 Uiso calc R 1 1 . .
    H H11B 0.5656 0.3876 0.1696 0.020 Uiso calc R 1 1 . .
    C C12 0.67301(16) 0.47150(14) 0.27157(9) 0.0139(3) Uani d . 1 1 . .
    C C13 0.74130(17) 0.55364(15) 0.29904(10) 0.0165(3) Uani d . 1 1 . .
    H H13 0.6903 0.6380 0.3035 0.020 Uiso calc R 1 1 . .
    C C14 0.88477(17) 0.50805(16) 0.31940(10) 0.0182(3) Uani d . 1 1 . .
    C C15 0.95706(18) 0.38142(16) 0.31073(10) 0.0205(3) Uani d . 1 1 . .
    H H15 1.0547 0.3480 0.3219 0.025 Uiso calc R 1 1 . .
    C C16 0.88029(18) 0.30691(16) 0.28526(10) 0.0203(3) Uani d . 1 1 . .
    H H16 0.9287 0.2219 0.2811 0.024 Uiso calc R 1 1 . .
    C C17 0.96028(19) 0.59051(18) 0.35269(12) 0.0263(4) Uani d . 1 1 . .
    H H17A 1.0582 0.5770 0.3303 0.039 Uiso calc R 1 1 . .
    H H17B 0.9613 0.5673 0.4106 0.039 Uiso calc R 1 1 . .
    H H17C 0.9095 0.6798 0.3383 0.039 Uiso calc R 1 1 . .
    C C18 0.68198(18) 0.95919(17) 0.26621(11) 0.0225(4) Uani d . 1 1 . .
    H H18A 0.7359 0.8692 0.2780 0.027 Uiso calc R 1 1 . .
    H H18B 0.6478 0.9906 0.3167 0.027 Uiso calc R 1 1 . .
    C C19 0.7737(2) 1.0406(2) 0.21450(13) 0.0341(5) Uani d . 1 1 . .
    H H19A 0.7362 1.1310 0.2194 0.041 Uiso calc R 1 1 . .
    H H19B 0.8738 1.0115 0.2301 0.041 Uiso calc R 1 1 . .
    C C20 0.7616(2) 1.0203(2) 0.12923(13) 0.0352(5) Uani d . 1 1 . .
    H H20A 0.8378 0.9470 0.1161 0.042 Uiso calc R 1 1 . .
    H H20B 0.7688 1.0964 0.0904 0.042 Uiso calc R 1 1 . .
    C C21 0.61243(19) 0.99544(17) 0.12823(10) 0.0218(3) Uani d . 1 1 . .
    H H21A 0.5465 1.0687 0.0972 0.026 Uiso calc R 1 1 . .
    H H21B 0.6199 0.9191 0.1047 0.026 Uiso calc R 1 1 . .
    C C22 0.20688(19) 0.97192(16) 0.13292(11) 0.0218(3) Uani d . 1 1 . .
    H H22A 0.1234 0.9483 0.1624 0.026 Uiso calc R 1 1 . .
    H H22B 0.2630 0.9008 0.1068 0.026 Uiso calc R 1 1 . .
    C C23 0.1608(2) 1.09529(17) 0.07164(11) 0.0276(4) Uani d . 1 1 . .
    H H23A 0.0726 1.0987 0.0464 0.033 Uiso calc R 1 1 . .
    H H23B 0.2366 1.1024 0.0298 0.033 Uiso calc R 1 1 . .
    C C24 0.13567(19) 1.20106(16) 0.12308(11) 0.0227(4) Uani d . 1 1 . .
    H H24A 0.0379 1.2185 0.1474 0.027 Uiso calc R 1 1 . .
    H H24B 0.1506 1.2802 0.0906 0.027 Uiso calc R 1 1 . .
    C C25 0.24817(18) 1.14693(15) 0.18844(10) 0.0191(3) Uani d . 1 1 . .
    H H25A 0.3293 1.1856 0.1761 0.023 Uiso calc R 1 1 . .
    H H25B 0.2049 1.1631 0.2413 0.023 Uiso calc R 1 1 . .
    C C26 0.60087(18) 0.65564(17) 0.49101(10) 0.0212(3) Uani d . 1 1 . .
    H H26A 0.6708 0.6825 0.4507 0.025 Uiso calc R 1 1 . .
    H H26B 0.5966 0.5696 0.4861 0.025 Uiso calc R 1 1 . .
    C C27 0.63870(18) 0.66012(15) 0.57564(10) 0.0202(3) Uani d . 1 1 . .
    H H27A 0.7429 0.6326 0.5815 0.024 Uiso calc R 1 1 . .
    H H27B 0.5927 0.6061 0.6162 0.024 Uiso calc R 1 1 . .
    C C28 0.57847(19) 0.80239(16) 0.58221(11) 0.0236(4) Uani d . 1 1 . .
    H H28A 0.6430 0.8531 0.5545 0.028 Uiso calc R 1 1 . .
    H H28B 0.5636 0.8144 0.6384 0.028 Uiso calc R 1 1 . .
    C C29 0.43433(18) 0.83939(16) 0.54080(10) 0.0190(3) Uani d . 1 1 . .
    H H29A 0.3554 0.8293 0.5799 0.023 Uiso calc R 1 1 . .
    H H29B 0.4130 0.9281 0.5127 0.023 Uiso calc R 1 1 . .
    C C30 0.13884(17) 0.73570(16) 0.49065(10) 0.0196(3) Uani d . 1 1 . .
    H H30A 0.1860 0.7133 0.5419 0.023 Uiso calc R 1 1 . .
    H H30B 0.1512 0.6578 0.4679 0.023 Uiso calc R 1 1 . .
    C C31 -0.02248(18) 0.80459(18) 0.50156(11) 0.0239(4) Uani d . 1 1 . .
    H H31A -0.0403 0.8431 0.5503 0.029 Uiso calc R 1 1 . .
    H H31B -0.0818 0.7444 0.5053 0.029 Uiso calc R 1 1 . .
    C C32 -0.05706(18) 0.90933(18) 0.42606(11) 0.0235(4) Uani d . 1 1 . .
    H H32A -0.1318 0.8957 0.3962 0.028 Uiso calc R 1 1 . .
    H H32B -0.0903 0.9944 0.4412 0.028 Uiso calc R 1 1 . .
    C C33 0.08559(17) 0.89666(16) 0.37477(10) 0.0196(3) Uani d . 1 1 . .
    H H33A 0.0893 0.8448 0.3333 0.024 Uiso calc R 1 1 . .
    H H33B 0.0972 0.9808 0.3491 0.024 Uiso calc R 1 1 . .
loop_
    _atom_site_aniso_label
    _atom_site_aniso_U_11
    _atom_site_aniso_U_22
    _atom_site_aniso_U_33
    _atom_site_aniso_U_12
    _atom_site_aniso_U_13
    _atom_site_aniso_U_23
    P1 0.01320(18) 0.01268(18) 0.01255(19) -0.00217(14) -0.00114(14)
                                                                    -0.00448(14)
    P2 0.01397(19) 0.01263(18) 0.01200(19) -0.00272(14) -0.00155(14)
                                                                    -0.00256(14)
    P3 0.01362(18) 0.01335(18) 0.01120(19) -0.00266(14) -0.00087(14)
                                                                    -0.00389(14)
    O1 0.0142(5) 0.0201(6) 0.0184(6) -0.0037(4) -0.0011(4) -0.0098(5)
    N1 0.0180(6) 0.0132(6) 0.0123(6) -0.0015(5) -0.0009(5) -0.0040(5)
    N2 0.0210(7) 0.0139(6) 0.0131(6) -0.0055(5) -0.0005(5) -0.0037(5)
    N3 0.0188(6) 0.0135(6) 0.0120(6) -0.0037(5) -0.0009(5) -0.0033(5)
    N4 0.0147(6) 0.0130(6) 0.0153(6) -0.0022(5) -0.0023(5) -0.0058(5)
    N5 0.0189(7) 0.0166(6) 0.0150(7) -0.0013(5) -0.0030(5) -0.0041(5)
    N6 0.0165(6) 0.0201(7) 0.0134(7) -0.0064(5) -0.0025(5) -0.0008(5)
    N7 0.0195(7) 0.0136(6) 0.0194(7) -0.0018(5) -0.0070(5) -0.0041(5)
    N8 0.0150(6) 0.0164(6) 0.0146(7) 0.0001(5) -0.0028(5) -0.0063(5)
    N9 0.0125(6) 0.0178(6) 0.0138(6) -0.0026(5) -0.0016(5) -0.0037(5)
    C1 0.0189(7) 0.0153(7) 0.0137(7) -0.0079(6) -0.0012(6) -0.0019(6)
    C2 0.0208(8) 0.0198(8) 0.0148(8) -0.0078(6) -0.0006(6) -0.0039(6)
    C3 0.0281(9) 0.0221(8) 0.0162(8) -0.0103(7) 0.0025(7) -0.0069(6)
    C4 0.0371(10) 0.0261(9) 0.0118(8) -0.0157(8) -0.0021(7) -0.0031(6)
    C5 0.0319(9) 0.0228(8) 0.0168(8) -0.0123(7) -0.0103(7) 0.0025(6)
    C6 0.0238(8) 0.0163(7) 0.0173(8) -0.0083(6) -0.0061(6) -0.0003(6)
    C7 0.0234(8) 0.0187(8) 0.0270(9) -0.0035(7) -0.0127(7) -0.0022(7)
    C8 0.0189(8) 0.0165(8) 0.0294(9) -0.0007(6) -0.0063(7) -0.0072(7)
    C9 0.0170(7) 0.0172(7) 0.0171(8) -0.0062(6) -0.0029(6) -0.0054(6)
    C10 0.0162(7) 0.0147(7) 0.0145(8) -0.0058(6) -0.0023(6) -0.0031(6)
    C11 0.0198(8) 0.0145(7) 0.0182(8) -0.0025(6) -0.0053(6) -0.0072(6)
    C12 0.0148(7) 0.0158(7) 0.0101(7) -0.0024(6) -0.0002(6) -0.0023(6)
    C13 0.0169(7) 0.0157(7) 0.0168(8) -0.0025(6) -0.0003(6) -0.0051(6)
    C14 0.0165(7) 0.0231(8) 0.0154(8) -0.0051(6) -0.0009(6) -0.0046(6)
    C15 0.0154(7) 0.0247(8) 0.0195(8) -0.0003(6) -0.0036(6) -0.0052(7)
    C16 0.0200(8) 0.0175(8) 0.0203(8) 0.0023(6) -0.0031(6) -0.0053(6)
    C17 0.0183(8) 0.0290(9) 0.0349(10) -0.0065(7) -0.0049(7) -0.0111(8)
    C18 0.0196(8) 0.0254(9) 0.0240(9) -0.0067(7) -0.0065(7) -0.0039(7)
    C19 0.0261(10) 0.0422(11) 0.0402(12) -0.0167(9) 0.0005(8) -0.0114(9)
    C20 0.0250(10) 0.0495(13) 0.0313(11) -0.0156(9) 0.0047(8) -0.0021(9)
    C21 0.0243(8) 0.0238(8) 0.0178(8) -0.0090(7) 0.0037(7) -0.0029(6)
    C22 0.0221(8) 0.0183(8) 0.0260(9) -0.0033(6) -0.0105(7) -0.0047(7)
    C23 0.0331(10) 0.0263(9) 0.0220(9) -0.0028(8) -0.0094(8) -0.0034(7)
    C24 0.0258(9) 0.0170(8) 0.0221(9) 0.0001(6) -0.0063(7) -0.0011(6)
    C25 0.0217(8) 0.0138(7) 0.0202(8) -0.0009(6) -0.0039(6) -0.0031(6)
    C26 0.0175(8) 0.0236(8) 0.0192(8) 0.0026(6) -0.0046(6) -0.0052(7)
    C27 0.0217(8) 0.0179(8) 0.0207(8) -0.0044(6) -0.0079(7) -0.0002(6)
    C28 0.0277(9) 0.0209(8) 0.0246(9) -0.0068(7) -0.0122(7) -0.0038(7)
    C29 0.0225(8) 0.0188(8) 0.0166(8) -0.0033(6) -0.0033(6) -0.0069(6)
    C30 0.0171(8) 0.0234(8) 0.0184(8) -0.0068(6) 0.0002(6) -0.0025(6)
    C31 0.0179(8) 0.0311(9) 0.0248(9) -0.0079(7) 0.0033(7) -0.0095(7)
    C32 0.0154(8) 0.0302(9) 0.0253(9) -0.0026(7) -0.0041(7) -0.0092(7)
    C33 0.0171(8) 0.0226(8) 0.0178(8) -0.0007(6) -0.0043(6) -0.0050(6)
_geom_special_details
;
All e.s.d.'s (except the e.s.d. in the dihedral angle between two l.s. planes)
are estimated using the full covariance matrix. The cell e.s.d.'s are taken
into account individually in the estimation of e.s.d.'s in distances, angles
and torsion angles; correlations between e.s.d.'s in cell parameters are only
used when they are defined by crystal symmetry. An approximate (isotropic)
treatment of cell e.s.d.'s is used for estimating e.s.d.'s involving l.s.
planes.
;
loop_
    _geom_bond_atom_site_label_1
    _geom_bond_atom_site_label_2
    _geom_bond_site_symmetry_2
    _geom_bond_distance
    _geom_bond_publ_flag
    P1 O1 . 1.6168(11) ?
    P1 N1 . 1.5801(13) ?
    P1 N3 . 1.5732(13) ?
    P1 N4 . 1.6804(13) ?
    P2 N1 . 1.6140(13) ?
    P2 N2 . 1.5914(13) ?
    P2 N6 . 1.6483(14) ?
    P2 N7 . 1.6430(14) ?
    P3 N2 . 1.5975(13) ?
    P3 N3 . 1.6164(13) ?
    P3 N8 . 1.6372(14) ?
    P3 N9 . 1.6644(13) ?
    O1 C9 . 1.3934(18) ?
    N4 C11 . 1.4787(19) ?
    N4 C12 . 1.4043(19) ?
    N5 C12 . 1.3359(19) ?
    N5 C16 . 1.340(2) ?
    N6 C18 . 1.464(2) ?
    N6 C21 . 1.479(2) ?
    N7 C22 . 1.460(2) ?
    N7 C25 . 1.4746(19) ?
    N8 C26 . 1.476(2) ?
    N8 C29 . 1.4823(19) ?
    N9 C30 . 1.480(2) ?
    N9 C33 . 1.471(2) ?
    C1 C2 . 1.419(2) ?
    C1 C6 . 1.426(2) ?
    C1 C10 . 1.433(2) ?
    C2 C3 . 1.375(2) ?
    C2 H2 . 0.9300 ?
    C3 C4 . 1.407(3) ?
    C3 H3 . 0.9300 ?
    C4 C5 . 1.361(3) ?
    C4 H4 . 0.9300 ?
    C5 H5 . 0.9300 ?
    C6 C5 . 1.422(2) ?
    C6 C7 . 1.414(2) ?
    C7 C8 . 1.368(2) ?
    C7 H7 . 0.9300 ?
    C8 H8 . 0.9300 ?
    C9 C8 . 1.402(2) ?
    C9 C10 . 1.366(2) ?
    C10 C11 . 1.504(2) ?
    C11 H11A . 0.9700 ?
    C11 H11B . 0.9700 ?
    C13 C12 . 1.406(2) ?
    C13 C14 . 1.381(2) ?
    C13 H13 . 0.9300 ?
    C14 C17 . 1.506(2) ?
    C15 C14 . 1.395(2) ?
    C15 C16 . 1.379(2) ?
    C15 H15 . 0.9300 ?
    C16 H16 . 0.9300 ?
    C17 H17A . 0.9600 ?
    C17 H17B . 0.9600 ?
    C17 H17C . 0.9600 ?
    C18 C19 . 1.519(3) ?
    C18 H18A . 0.9700 ?
    C18 H18B . 0.9700 ?
    C19 H19A . 0.9700 ?
    C19 H19B . 0.9700 ?
    C20 C19 . 1.511(3) ?
    C20 H20A . 0.9700 ?
    C20 H20B . 0.9700 ?
    C21 C20 . 1.528(2) ?
    C21 H21A . 0.9700 ?
    C21 H21B . 0.9700 ?
    C22 C23 . 1.521(2) ?
    C22 H22A . 0.9700 ?
    C22 H22B . 0.9700 ?
    C23 C24 . 1.524(2) ?
    C23 H23A . 0.9700 ?
    C23 H23B . 0.9700 ?
    C24 H24A . 0.9700 ?
    C24 H24B . 0.9700 ?
    C25 C24 . 1.535(2) ?
    C25 H25A . 0.9700 ?
    C25 H25B . 0.9700 ?
    C26 C27 . 1.514(2) ?
    C26 H26A . 0.9700 ?
    C26 H26B . 0.9700 ?
    C27 C28 . 1.523(2) ?
    C27 H27A . 0.9700 ?
    C27 H27B . 0.9700 ?
    C28 H28A . 0.9700 ?
    C28 H28B . 0.9700 ?
    C29 C28 . 1.526(2) ?
    C29 H29A . 0.9700 ?
    C29 H29B . 0.9700 ?
    C30 C31 . 1.534(2) ?
    C30 H30A . 0.9700 ?
    C30 H30B . 0.9700 ?
    C31 H31A . 0.9700 ?
    C31 H31B . 0.9700 ?
    C32 C31 . 1.536(3) ?
    C32 C33 . 1.533(2) ?
    C32 H32A . 0.9700 ?
    C32 H32B . 0.9700 ?
    C33 H33A . 0.9700 ?
    C33 H33B . 0.9700 ?
loop_
    _geom_angle_atom_site_label_1
    _geom_angle_atom_site_label_2
    _geom_angle_atom_site_label_3
    _geom_angle_site_symmetry_1
    _geom_angle_site_symmetry_3
    _geom_angle
    _geom_angle_publ_flag
    N1 P1 O1 . . 110.67(7) ?
    N3 P1 O1 . . 105.79(6) ?
    N3 P1 N1 . . 118.29(7) ?
    O1 P1 N4 . . 99.48(6) ?
    N1 P1 N4 . . 109.64(7) ?
    N3 P1 N4 . . 111.27(7) ?
    N1 P2 N6 . . 112.35(7) ?
    N1 P2 N7 . . 105.29(7) ?
    N2 P2 N1 . . 116.01(7) ?
    N2 P2 N6 . . 105.52(7) ?
    N2 P2 N7 . . 115.07(7) ?
    N7 P2 N6 . . 101.83(7) ?
    N2 P3 N3 . . 115.10(7) ?
    N2 P3 N8 . . 115.01(7) ?
    N2 P3 N9 . . 106.61(7) ?
    N3 P3 N8 . . 105.41(7) ?
    N3 P3 N9 . . 112.55(7) ?
    N8 P3 N9 . . 101.46(7) ?
    C9 O1 P1 . . 119.89(9) ?
    P1 N1 P2 . . 120.66(8) ?
    P2 N2 P3 . . 123.76(8) ?
    P1 N3 P3 . . 121.24(8) ?
    C11 N4 P1 . . 122.37(10) ?
    C12 N4 P1 . . 121.97(10) ?
    C12 N4 C11 . . 115.65(12) ?
    C12 N5 C16 . . 117.13(14) ?
    C18 N6 P2 . . 123.16(11) ?
    C18 N6 C21 . . 109.75(13) ?
    C21 N6 P2 . . 119.56(11) ?
    C22 N7 P2 . . 126.69(11) ?
    C22 N7 C25 . . 110.66(13) ?
    C25 N7 P2 . . 122.60(11) ?
    C26 N8 P3 . . 122.62(11) ?
    C26 N8 C29 . . 110.42(12) ?
    C29 N8 P3 . . 121.92(10) ?
    C30 N9 P3 . . 117.42(10) ?
    C33 N9 P3 . . 118.11(10) ?
    C33 N9 C30 . . 106.12(12) ?
    C2 C1 C6 . . 118.33(14) ?
    C2 C1 C10 . . 122.78(14) ?
    C6 C1 C10 . . 118.89(14) ?
    C1 C2 H2 . . 119.5 ?
    C3 C2 C1 . . 120.99(15) ?
    C3 C2 H2 . . 119.5 ?
    C2 C3 C4 . . 120.48(16) ?
    C2 C3 H3 . . 119.8 ?
    C4 C3 H3 . . 119.8 ?
    C5 C4 C3 . . 120.04(15) ?
    C5 C4 H4 . . 120.0 ?
    C3 C4 H4 . . 120.0 ?
    C4 C5 C6 . . 121.26(16) ?
    C4 C5 H5 . . 119.4 ?
    C6 C5 H5 . . 119.4 ?
    C7 C6 C1 . . 119.51(15) ?
    C7 C6 C5 . . 121.58(15) ?
    C5 C6 C1 . . 118.89(15) ?
    C6 C7 H7 . . 119.5 ?
    C8 C7 C6 . . 121.07(15) ?
    C8 C7 H7 . . 119.5 ?
    C7 C8 C9 . . 118.64(15) ?
    C7 C8 H8 . . 120.7 ?
    C9 C8 H8 . . 120.7 ?
    O1 C9 C8 . . 117.84(14) ?
    C10 C9 O1 . . 118.51(14) ?
    C10 C9 C8 . . 123.59(15) ?
    C1 C10 C11 . . 122.09(13) ?
    C9 C10 C1 . . 118.30(14) ?
    C9 C10 C11 . . 119.55(14) ?
    N4 C11 C10 . . 113.62(12) ?
    N4 C11 H11A . . 108.8 ?
    N4 C11 H11B . . 108.8 ?
    C10 C11 H11A . . 108.8 ?
    C10 C11 H11B . . 108.8 ?
    H11A C11 H11B . . 107.7 ?
    N4 C12 C13 . . 121.86(13) ?
    N5 C12 N4 . . 115.69(13) ?
    N5 C12 C13 . . 122.45(14) ?
    C12 C13 H13 . . 120.3 ?
    C14 C13 C12 . . 119.45(14) ?
    C14 C13 H13 . . 120.3 ?
    C13 C14 C15 . . 118.09(15) ?
    C13 C14 C17 . . 121.28(15) ?
    C15 C14 C17 . . 120.60(15) ?
    C14 C15 H15 . . 120.8 ?
    C16 C15 C14 . . 118.41(15) ?
    C16 C15 H15 . . 120.8 ?
    N5 C16 C15 . . 124.42(15) ?
    N5 C16 H16 . . 117.8 ?
    C15 C16 H16 . . 117.8 ?
    C14 C17 H17A . . 109.5 ?
    C14 C17 H17B . . 109.5 ?
    C14 C17 H17C . . 109.5 ?
    H17A C17 H17B . . 109.5 ?
    H17A C17 H17C . . 109.5 ?
    H17B C17 H17C . . 109.5 ?
    N6 C18 C19 . . 102.41(14) ?
    N6 C18 H18A . . 111.3 ?
    N6 C18 H18B . . 111.3 ?
    C19 C18 H18A . . 111.3 ?
    C19 C18 H18B . . 111.3 ?
    H18A C18 H18B . . 109.2 ?
    C18 C19 H19A . . 111.0 ?
    C18 C19 H19B . . 111.0 ?
    C20 C19 C18 . . 103.98(15) ?
    C20 C19 H19A . . 111.0 ?
    C20 C19 H19B . . 111.0 ?
    H19A C19 H19B . . 109.0 ?
    C19 C20 C21 . . 105.42(15) ?
    C19 C20 H20A . . 110.7 ?
    C19 C20 H20B . . 110.7 ?
    C21 C20 H20A . . 110.7 ?
    C21 C20 H20B . . 110.7 ?
    H20A C20 H20B . . 108.8 ?
    N6 C21 C20 . . 104.84(14) ?
    N6 C21 H21A . . 110.8 ?
    N6 C21 H21B . . 110.8 ?
    C20 C21 H21A . . 110.8 ?
    C20 C21 H21B . . 110.8 ?
    H21A C21 H21B . . 108.9 ?
    N7 C22 C23 . . 102.68(13) ?
    N7 C22 H22A . . 111.2 ?
    N7 C22 H22B . . 111.2 ?
    C23 C22 H22A . . 111.2 ?
    C23 C22 H22B . . 111.2 ?
    H22A C22 H22B . . 109.1 ?
    C22 C23 C24 . . 103.09(14) ?
    C22 C23 H23A . . 111.1 ?
    C22 C23 H23B . . 111.1 ?
    C24 C23 H23A . . 111.1 ?
    C24 C23 H23B . . 111.1 ?
    H23A C23 H23B . . 109.1 ?
    C23 C24 C25 . . 104.67(13) ?
    C23 C24 H24A . . 110.8 ?
    C23 C24 H24B . . 110.8 ?
    C25 C24 H24A . . 110.8 ?
    C25 C24 H24B . . 110.8 ?
    H24A C24 H24B . . 108.9 ?
    N7 C25 C24 . . 104.50(13) ?
    N7 C25 H25A . . 110.9 ?
    N7 C25 H25B . . 110.9 ?
    C24 C25 H25A . . 110.9 ?
    C24 C25 H25B . . 110.9 ?
    H25A C25 H25B . . 108.9 ?
    N8 C26 C27 . . 102.75(13) ?
    N8 C26 H26A . . 111.2 ?
    N8 C26 H26B . . 111.2 ?
    C27 C26 H26A . . 111.2 ?
    C27 C26 H26B . . 111.2 ?
    H26A C26 H26B . . 109.1 ?
    C26 C27 C28 . . 102.77(13) ?
    C26 C27 H27A . . 111.2 ?
    C26 C27 H27B . . 111.2 ?
    C28 C27 H27A . . 111.2 ?
    C28 C27 H27B . . 111.2 ?
    H27A C27 H27B . . 109.1 ?
    C27 C28 C29 . . 103.16(13) ?
    C27 C28 H28A . . 111.1 ?
    C27 C28 H28B . . 111.1 ?
    C29 C28 H28A . . 111.1 ?
    C29 C28 H28B . . 111.1 ?
    H28A C28 H28B . . 109.1 ?
    N8 C29 C28 . . 104.14(13) ?
    N8 C29 H29A . . 110.9 ?
    N8 C29 H29B . . 110.9 ?
    C28 C29 H29A . . 110.9 ?
    C28 C29 H29B . . 110.9 ?
    H29A C29 H29B . . 108.9 ?
    N9 C30 C31 . . 103.53(13) ?
    N9 C30 H30A . . 111.1 ?
    N9 C30 H30B . . 111.1 ?
    C31 C30 H30A . . 111.1 ?
    C31 C30 H30B . . 111.1 ?
    H30A C30 H30B . . 109.0 ?
    C30 C31 C32 . . 105.54(14) ?
    C30 C31 H31A . . 110.6 ?
    C30 C31 H31B . . 110.6 ?
    C32 C31 H31A . . 110.6 ?
    C32 C31 H31B . . 110.6 ?
    H31A C31 H31B . . 108.8 ?
    C31 C32 H32A . . 110.6 ?
    C31 C32 H32B . . 110.6 ?
    C33 C32 C31 . . 105.59(13) ?
    C33 C32 H32A . . 110.6 ?
    C33 C32 H32B . . 110.6 ?
    H32A C32 H32B . . 108.8 ?
    N9 C33 C32 . . 103.77(13) ?
    N9 C33 H33A . . 111.0 ?
    N9 C33 H33B . . 111.0 ?
    C32 C33 H33A . . 111.0 ?
    C32 C33 H33B . . 111.0 ?
    H33A C33 H33B . . 109.0 ?
loop_
    _geom_torsion_atom_site_label_1
    _geom_torsion_atom_site_label_2
    _geom_torsion_atom_site_label_3
    _geom_torsion_atom_site_label_4
    _geom_torsion_site_symmetry_1
    _geom_torsion_site_symmetry_2
    _geom_torsion_site_symmetry_3
    _geom_torsion_site_symmetry_4
    _geom_torsion
    _geom_torsion_publ_flag
    N1 P1 O1 C9 . . . . 66.13(12) ?
    N3 P1 O1 C9 . . . . -164.59(11) ?
    N4 P1 O1 C9 . . . . -49.16(12) ?
    O1 P1 N1 P2 . . . . 101.22(9) ?
    N3 P1 N1 P2 . . . . -21.01(13) ?
    N4 P1 N1 P2 . . . . -150.02(9) ?
    O1 P1 N3 P3 . . . . -102.47(9) ?
    N1 P1 N3 P3 . . . . 22.19(13) ?
    N4 P1 N3 P3 . . . . 150.44(8) ?
    O1 P1 N4 C11 . . . . 11.22(13) ?
    O1 P1 N4 C12 . . . . -167.31(12) ?
    N1 P1 N4 C11 . . . . -104.85(13) ?
    N1 P1 N4 C12 . . . . 76.62(13) ?
    N3 P1 N4 C11 . . . . 122.38(12) ?
    N3 P1 N4 C12 . . . . -56.14(14) ?
    N2 P2 N1 P1 . . . . 16.28(12) ?
    N6 P2 N1 P1 . . . . 137.78(9) ?
    N7 P2 N1 P1 . . . . -112.21(10) ?
    N1 P2 N2 P3 . . . . -13.23(13) ?
    N6 P2 N2 P3 . . . . -138.30(10) ?
    N7 P2 N2 P3 . . . . 110.29(10) ?
    N1 P2 N6 C18 . . . . -93.15(14) ?
    N1 P2 N6 C21 . . . . 53.41(14) ?
    N2 P2 N6 C18 . . . . 34.17(14) ?
    N2 P2 N6 C21 . . . . -179.27(12) ?
    N7 P2 N6 C18 . . . . 154.67(13) ?
    N7 P2 N6 C21 . . . . -58.77(13) ?
    N1 P2 N7 C22 . . . . 10.18(16) ?
    N1 P2 N7 C25 . . . . -172.75(13) ?
    N2 P2 N7 C22 . . . . -118.86(14) ?
    N2 P2 N7 C25 . . . . 58.22(15) ?
    N6 P2 N7 C22 . . . . 127.58(14) ?
    N6 P2 N7 C25 . . . . -55.35(14) ?
    N3 P3 N2 P2 . . . . 14.06(13) ?
    N8 P3 N2 P2 . . . . 136.91(9) ?
    N9 P3 N2 P2 . . . . -111.50(10) ?
    N2 P3 N3 P1 . . . . -18.27(12) ?
    N8 P3 N3 P1 . . . . -146.11(9) ?
    N9 P3 N3 P1 . . . . 104.15(10) ?
    N2 P3 N8 C26 . . . . -90.19(14) ?
    N2 P3 N8 C29 . . . . 62.30(14) ?
    N3 P3 N8 C26 . . . . 37.71(14) ?
    N3 P3 N8 C29 . . . . -169.80(12) ?
    N9 P3 N8 C26 . . . . 155.21(13) ?
    N9 P3 N8 C29 . . . . -52.31(13) ?
    N2 P3 N9 C30 . . . . 177.45(11) ?
    N2 P3 N9 C33 . . . . 48.27(13) ?
    N3 P3 N9 C30 . . . . 50.35(13) ?
    N3 P3 N9 C33 . . . . -78.82(13) ?
    N8 P3 N9 C30 . . . . -61.84(12) ?
    N8 P3 N9 C33 . . . . 168.98(11) ?
    P1 O1 C9 C8 . . . . -134.76(13) ?
    P1 O1 C9 C10 . . . . 47.98(18) ?
    P1 N4 C11 C10 . . . . 25.90(18) ?
    C12 N4 C11 C10 . . . . -155.48(13) ?
    P1 N4 C12 N5 . . . . 165.83(11) ?
    P1 N4 C12 C13 . . . . -15.1(2) ?
    C11 N4 C12 N5 . . . . -12.79(19) ?
    C11 N4 C12 C13 . . . . 166.32(14) ?
    C16 N5 C12 N4 . . . . 176.79(14) ?
    C16 N5 C12 C13 . . . . -2.3(2) ?
    C12 N5 C16 C15 . . . . 0.6(2) ?
    P2 N6 C18 C19 . . . . -179.54(12) ?
    C21 N6 C18 C19 . . . . 31.07(17) ?
    P2 N6 C21 C20 . . . . -163.38(12) ?
    C18 N6 C21 C20 . . . . -12.73(18) ?
    P2 N7 C22 C23 . . . . -154.25(13) ?
    C25 N7 C22 C23 . . . . 28.39(18) ?
    P2 N7 C25 C24 . . . . 175.08(12) ?
    C22 N7 C25 C24 . . . . -7.43(18) ?
    P3 N8 C26 C27 . . . . 176.80(11) ?
    C29 N8 C26 C27 . . . . 21.54(17) ?
    P3 N8 C29 C28 . . . . -152.11(12) ?
    C26 N8 C29 C28 . . . . 3.36(17) ?
    P3 N9 C30 C31 . . . . -173.12(11) ?
    C33 N9 C30 C31 . . . . -38.50(16) ?
    P3 N9 C33 C32 . . . . 172.79(11) ?
    C30 N9 C33 C32 . . . . 38.53(16) ?
    C6 C1 C2 C3 . . . . -0.7(2) ?
    C10 C1 C2 C3 . . . . 178.79(15) ?
    C2 C1 C6 C5 . . . . 0.5(2) ?
    C2 C1 C6 C7 . . . . 179.07(15) ?
    C10 C1 C6 C5 . . . . -179.04(14) ?
    C10 C1 C6 C7 . . . . -0.4(2) ?
    C2 C1 C10 C9 . . . . -179.34(14) ?
    C2 C1 C10 C11 . . . . -2.3(2) ?
    C6 C1 C10 C9 . . . . 0.1(2) ?
    C6 C1 C10 C11 . . . . 177.20(14) ?
    C1 C2 C3 C4 . . . . 0.1(2) ?
    C2 C3 C4 C5 . . . . 0.7(2) ?
    C3 C4 C5 C6 . . . . -0.9(3) ?
    C1 C6 C5 C4 . . . . 0.3(2) ?
    C7 C6 C5 C4 . . . . -178.25(16) ?
    C1 C6 C7 C8 . . . . 0.6(2) ?
    C5 C6 C7 C8 . . . . 179.21(16) ?
    C6 C7 C8 C9 . . . . -0.5(3) ?
    O1 C9 C8 C7 . . . . -176.89(15) ?
    C10 C9 C8 C7 . . . . 0.2(3) ?
    O1 C9 C10 C1 . . . . 177.07(13) ?
    O1 C9 C10 C11 . . . . -0.1(2) ?
    C8 C9 C10 C1 . . . . 0.0(2) ?
    C8 C9 C10 C11 . . . . -177.17(15) ?
    C1 C10 C11 N4 . . . . 147.90(14) ?
    C9 C10 C11 N4 . . . . -35.1(2) ?
    C14 C13 C12 N4 . . . . -177.42(14) ?
    C14 C13 C12 N5 . . . . 1.6(2) ?
    C12 C13 C14 C15 . . . . 0.8(2) ?
    C12 C13 C14 C17 . . . . -177.17(15) ?
    C16 C15 C14 C13 . . . . -2.4(2) ?
    C16 C15 C14 C17 . . . . 175.60(16) ?
    C14 C15 C16 N5 . . . . 1.8(3) ?
    N6 C18 C19 C20 . . . . -36.92(19) ?
    C21 C20 C19 C18 . . . . 29.8(2) ?
    N6 C21 C20 C19 . . . . -11.1(2) ?
    N7 C22 C23 C24 . . . . -37.58(18) ?
    C22 C23 C24 C25 . . . . 33.58(18) ?
    N7 C25 C24 C23 . . . . -16.68(18) ?
    N8 C26 C27 C28 . . . . -37.69(16) ?
    C26 C27 C28 C29 . . . . 40.19(17) ?
    N8 C29 C28 C27 . . . . -26.81(17) ?
    N9 C30 C31 C32 . . . . 22.81(17) ?
    C33 C32 C31 C30 . . . . -0.03(18) ?
    C31 C32 C33 N9 . . . . -22.92(17) ?
loop_
    _geom_hbond_atom_site_label_D
    _geom_hbond_atom_site_label_H
    _geom_hbond_atom_site_label_A
    _geom_hbond_site_symmetry_A
    _geom_hbond_distance_DH
    _geom_hbond_distance_HA
    _geom_hbond_distance_DA
    _geom_hbond_angle_DHA
    _geom_hbond_publ_flag
    C17 H17A O1 1_655 0.96 2.47 3.372(2) 156 yes
    C24 H24B Cg1 1_565 0.97 2.74 3.624(2) 152 yes
data_global
_journal_date_recd_electronic     2013-05-16
_journal_date_accepted     2013-05-22
_journal_name_full     'Acta Crystallographica, Section E'
_journal_year     2013
_journal_volume     69
_journal_issue      6
_journal_page_first     o994
_journal_page_last     o995
_journal_paper_category     QO
_journal_paper_doi     10.1107/S1600536813014220
_journal_coeditor_code     CV5414
_publ_contact_author
;
Dr. Tuncer H\"okelek
Hacettepe University,
Department of Physics,
06800 Beytepe
Ankara
Turkey
;
_publ_contact_author_email     merzifon@hacettepe.edu.tr
_publ_contact_author_fax     '90(312)2352550'
_publ_contact_author_phone     '90(312)2977242'
_publ_section_title
;\
2-(4-Methylpyridin-2-yl)-4',4',6',6'-tetrakis(pyrrolidin-1-yl)-1<i>H</i>,\
2<i>H</i>-spiro[naphtho[1,2-<i>e</i>][1,3,2]oxazaphosphinine-3,2'-[1,3,5,2,\
4,6]triazatriphosphinine]
;
loop_
    _publ_author_name
    _publ_author_address
    'I\,s\?iklan, Muhammet'
;
Department of Chemistry
K\?ir\?ikkale University
71450 K\?ir\?ikkale
Turkey
;
    'Sonkaya, \"Omer'
;
Department of Chemistry
K\?ir\?ikkale University
71450 K\?ir\?ikkale
Turkey
;
    'H\"okelek*, Tuncer'
;
Department of Physics
Hacettepe University
06800 Beytepe
Ankara
Turkey
;
