# Supplementary material for: 2-(4-Methyl­pyridin-2-yl)-4′,4′,6′,6′-tetra­kis­(pyrrolidin-1-yl)-1H,2H-spiro­[naphtho­[1,2-e][1,3,2]oxaza­phosphinine-3,2′-[1,3,5,2,4,6]tri­aza­triphosphinine]
Source: Acta Crystallogr Sect E Struct Rep Online. 2013 May 31;69(Pt 6):o994–5. doi: 10.1107/S1600536813014220 (PMC3685126; doi:10.1107/S1600536813014220)
Supplement: Supplementary file 2 [file e-69-0o994-Isup2.hkl]

#
# h,k,l, Fc-squared, Fo-squared, sigma(Fo-squared) and status flag
#
data_I
_shelx_title ' muhammetd4prl_0m in P -1'
_shelx_refln_list_code          4
_shelx_F_calc_maximum      183.82
_exptl_crystal_F_000       720.00
_reflns_d_resolution_high  0.7477
 
loop_
 _symmetry_equiv_pos_as_xyz
 'x, y, z'
 '-x, -y, -z'
 
_cell_length_a     9.5830
_cell_length_b    10.9142
_cell_length_c    16.8172
_cell_angle_alpha  79.210
_cell_angle_beta   84.542
_cell_angle_gamma  74.193
 
_shelx_F_squared_multiplier     1.000
 
loop_
 _refln_index_h
 _refln_index_k
 _refln_index_l
 _refln_F_squared_calc
 _refln_F_squared_meas
 _refln_F_squared_sigma
 _refln_observed_status
   1   0   0    15206.10    13978.34    131.32 o
   2   0   0       47.35       53.46      1.38 o
   3   0   0       44.27       53.84      1.72 o
   4   0   0     1040.79     1023.12     11.03 o
   5   0   0     1550.75     1462.75     15.53 o
   6   0   0     3784.41     3814.35     39.79 o
   7   0   0      667.88      661.84     11.82 o
   8   0   0        0.64        2.48      2.61 o
   9   0   0      173.37      156.00      9.52 o
  10   0   0      179.02      148.08     13.48 o
  11   0   0       93.38       93.74     14.63 o
  12   0   0        6.41       -7.87      7.87 o
 -12   1   0       34.62       40.42     19.24 o
 -11   1   0        4.90        8.16      7.86 o
 -10   1   0       19.40       13.51      7.42 o
  -9   1   0       15.45        9.37     16.22 o
  -8   1   0      568.02      555.13     13.42 o
  -7   1   0      909.43      944.18     14.47 o
  -6   1   0       58.03       38.73      2.65 o
  -5   1   0      212.82      211.52      3.80 o
  -4   1   0      842.58      823.75      9.26 o
  -3   1   0     2186.52     2214.42     21.79 o
  -2   1   0      125.42      156.34      2.34 o
  -1   1   0     2953.22     2891.78     33.55 o
   0   1   0      685.24      689.01     11.71 o
   1   1   0     4755.71     4714.93     60.41 o
   2   1   0      328.70      312.17      3.39 o
   3   1   0      776.05      761.06      7.69 o
   4   1   0     2753.30     2867.95     29.60 o
   5   1   0     1408.37     1505.41     19.26 o
   6   1   0      312.47      311.93      4.65 o
   7   1   0      412.49      396.94      5.67 o
   8   1   0      441.65      411.66      9.62 o
   9   1   0        0.56        2.30      4.19 o
  10   1   0       45.36       35.53     11.76 o
  11   1   0        0.04       -1.84     11.92 o
  12   1   0       64.52       64.86     11.58 o
 -11   2   0      168.69      147.59     14.16 o
 -10   2   0      216.52      213.22     11.95 o
  -9   2   0      282.42      279.53     18.37 o
  -8   2   0       90.49       84.13      5.77 o
  -7   2   0      867.54      839.77     17.44 o
  -6   2   0      171.39      148.39      4.65 o
  -5   2   0      117.59      133.45      3.59 o
  -4   2   0     2718.65     2713.69     28.26 o
  -3   2   0      214.83      228.23      3.80 o
  -2   2   0       46.56       39.14      1.82 o
  -1   2   0      222.91      279.97      7.28 o
   0   2   0     1850.73     1889.43     25.66 o
   1   2   0      195.33      239.64      3.25 o
   2   2   0    18568.13    17935.95    197.23 o
   3   2   0     1670.55     1726.75     18.47 o
   4   2   0      125.56      115.86      2.95 o
   5   2   0      201.12      218.75      3.20 o
   6   2   0      132.51      160.85      2.88 o
   7   2   0        0.10        1.59      1.07 o
   8   2   0     1387.59     1323.14     28.64 o
   9   2   0        4.63        4.06      8.11 o
  10   2   0        1.16       -1.81      7.28 o
  11   2   0       39.30       46.50     10.49 o
  12   2   0      222.63      241.41     18.10 o
 -11   3   0       32.14       41.12      9.38 o
 -10   3   0      180.88      212.43     12.46 o
  -9   3   0      328.04      328.48     13.18 o
  -8   3   0      436.99      404.77     11.70 o
  -7   3   0     3080.54     2878.24     47.14 o
  -6   3   0     1087.37     1042.94     21.05 o
  -5   3   0      531.63      464.14      9.29 o
  -4   3   0      126.18       70.19      3.05 o
  -3   3   0      115.13      139.81      3.53 o
  -2   3   0      101.49      123.04      2.46 o
  -1   3   0      385.10      338.27      6.62 o
   0   3   0     2032.54     2050.65     30.77 o
   1   3   0      690.58      743.68     10.22 o
   2   3   0        0.33        2.13      0.79 o
   3   3   0       12.21       15.70      2.30 o
   4   3   0      852.14      808.06     11.23 o
   5   3   0      770.87      704.46      9.70 o
   6   3   0     1366.52     1342.18     16.85 o
   7   3   0       93.32       85.15      2.94 o
   8   3   0      161.71      143.63      4.50 o
   9   3   0     1373.33     1297.96     29.61 o
  10   3   0     1151.20     1197.66     28.75 o
  11   3   0      830.17      793.97     29.12 o
  12   3   0      132.75      134.19     34.82 o
 -10   4   0      473.23      476.49     16.95 o
  -9   4   0      289.58      274.13     12.42 o
  -8   4   0       28.53       29.82      4.39 o
  -7   4   0      123.81      102.26      6.31 o
  -6   4   0     3141.77     2967.63     42.10 o
  -5   4   0     1522.81     1445.47     24.76 o
  -4   4   0      201.13      201.60      4.86 o
  -3   4   0      504.39      487.92      8.39 o
  -2   4   0      736.46      714.43     11.61 o
  -1   4   0      945.32     1091.14     21.16 o
   0   4   0      533.68      481.75      9.26 o
   1   4   0      320.11      269.90      4.97 o
   2   4   0       53.59       44.27      1.75 o
   3   4   0        1.70        8.01      1.27 o
   4   4   0      735.71      681.22      8.68 o
   5   4   0      181.93      146.57      3.78 o
   6   4   0     1208.53     1193.32     16.78 o
   7   4   0     3159.84     3275.27     47.17 o
   8   4   0     1091.02     1035.76     18.17 o
   9   4   0      222.19      213.15      8.80 o
  10   4   0      385.36      391.21     16.81 o
  11   4   0      124.96      117.79     12.48 o
  12   4   0      665.79      695.32     44.20 o
 -10   5   0        1.55        0.08      4.75 o
  -9   5   0      377.06      417.40     15.41 o
  -8   5   0      822.25      813.89     23.58 o
  -7   5   0      211.31      196.17      9.87 o
  -6   5   0        4.20        0.51      2.77 o
  -5   5   0       69.29       63.53      4.09 o
  -4   5   0      511.72      486.91     12.56 o
  -3   5   0     1032.97      891.13     16.78 o
  -2   5   0       63.51       66.07      3.06 o
  -1   5   0      106.64      111.80      4.72 o
   0   5   0      108.57      112.53      7.21 o
   1   5   0      152.64      177.39      4.60 o
   2   5   0      510.99      570.57      8.30 o
   3   5   0      633.22      633.92      9.83 o
   4   5   0      527.67      603.81      9.65 o
   5   5   0       54.30       59.84      2.42 o
   6   5   0      410.57      393.73      7.52 o
   7   5   0        1.18        4.00      2.46 o
   8   5   0       66.85       67.11      4.55 o
   9   5   0        0.25       -1.31      2.99 o
  10   5   0       70.08       64.49      7.29 o
  11   5   0      121.49      126.83     11.03 o
  12   5   0      363.14      408.71     21.36 o
  -9   6   0       89.58      103.89      8.96 o
  -8   6   0      106.97      122.86     16.68 o
  -7   6   0      325.81      337.74     12.72 o
  -6   6   0      593.44      606.06     24.44 o
  -5   6   0       19.66       16.95      3.28 o
  -4   6   0       17.37       20.79      2.72 o
  -3   6   0      145.22      143.42      3.91 o
  -2   6   0      281.72      332.75      7.11 o
  -1   6   0     1594.15     1648.58     27.77 o
   0   6   0     1990.49     2334.36     37.65 o
   1   6   0       94.88      113.26      4.44 o
   2   6   0     1429.63     1464.90     18.51 o
   3   6   0      120.72      117.18      3.37 o
   4   6   0      382.19      349.94      6.87 o
   5   6   0      682.00      745.37     14.73 o
   6   6   0      246.57      242.12      5.39 o
   7   6   0      439.81      430.09     13.34 o
   8   6   0        0.02        0.46      2.80 o
   9   6   0     1121.96     1121.85     23.51 o
  10   6   0       17.62       18.59      4.53 o
  11   6   0       16.39       18.20      5.70 o
  12   6   0        6.57       20.73      6.50 o
  -9   7   0       23.46       24.25      7.08 o
  -8   7   0        0.47       -1.20      4.89 o
  -7   7   0       71.96       62.80      6.67 o
  -6   7   0        2.96        6.15      3.67 o
  -5   7   0       68.85       81.78      9.80 o
  -4   7   0      658.83      614.44     14.33 o
  -3   7   0      264.23      251.55     10.68 o
  -2   7   0     1989.28     1937.80     29.61 o
  -1   7   0     1862.30     1826.98     30.99 o
   0   7   0     4731.45     4839.28     66.27 o
   1   7   0      706.12      667.15     13.67 o
   2   7   0      143.20      151.18      4.42 o
   3   7   0     1991.58     1986.45     24.68 o
   4   7   0     1971.09     2027.96     27.41 o
   5   7   0     1952.57     1898.43     26.07 o
   6   7   0     1597.86     1471.96     36.61 o
   7   7   0      115.22       98.46      7.21 o
   8   7   0       34.57       40.14      4.79 o
   9   7   0       63.89       66.49      6.03 o
  10   7   0        8.63        7.88      4.03 o
  11   7   0       69.41       64.59     11.03 o
  12   7   0      125.79      134.74     19.99 o
  -8   8   0       81.40       96.10     10.64 o
  -7   8   0      122.82      122.81     11.64 o
  -6   8   0       82.60       74.29      8.87 o
  -5   8   0        2.69        5.38      7.80 o
  -4   8   0        3.34        8.94      3.45 o
  -3   8   0      795.83      794.65     24.94 o
  -2   8   0     2378.98     2279.00     44.90 o
  -1   8   0      149.83      158.62      5.97 o
   0   8   0      448.59      442.96      9.54 o
   1   8   0      564.55      571.22     11.25 o
   2   8   0     1797.70     1680.11     23.68 o
   3   8   0     1208.33     1159.38     16.04 o
   4   8   0      208.57      206.26      5.64 o
   5   8   0      431.16      392.90      9.46 o
   6   8   0       41.07       52.41      5.58 o
   7   8   0      378.54      367.16     12.66 o
   8   8   0      377.95      368.88     12.58 o
   9   8   0      206.50      207.14      9.64 o
  10   8   0       85.72       73.57      6.92 o
  11   8   0      102.65      126.68     10.30 o
  12   8   0       75.57      106.98     10.52 o
  -7   9   0        5.01       18.76      9.22 o
  -6   9   0      211.17      188.38     11.26 o
  -5   9   0       28.73       19.51      4.82 o
  -4   9   0      370.01      382.45     17.19 o
  -3   9   0      199.13      184.44     13.99 o
  -2   9   0       15.01        7.38      3.97 o
  -1   9   0     1259.39     1177.31     26.72 o
   0   9   0     1108.42     1029.45     23.42 o
   1   9   0      777.61      724.44     18.05 o
   2   9   0     1177.91     1255.08     23.22 o
   3   9   0       74.43       77.92      5.02 o
   4   9   0      823.14      784.59     14.83 o
   5   9   0      808.61      775.62     23.85 o
   6   9   0      218.60      210.38      9.70 o
   7   9   0      117.77      126.35      8.57 o
   8   9   0      235.56      217.97      9.64 o
   9   9   0       46.16       43.98      5.66 o
  10   9   0       64.19       59.80      6.45 o
  11   9   0       17.40       10.72      7.14 o
  -6  10   0        0.41       -0.64      6.68 o
  -5  10   0       56.27       55.27      8.60 o
  -4  10   0      177.91      187.97     13.93 o
  -3  10   0       25.99       32.75      6.51 o
  -2  10   0       45.27       46.32      7.06 o
  -1  10   0      179.50      164.56     10.00 o
   0  10   0       46.05       45.65      6.02 o
   1  10   0       87.22       98.18      5.22 o
   2  10   0      151.94      152.16      9.22 o
   3  10   0       14.29        9.82      2.89 o
   4  10   0       89.79       73.63     10.75 o
   5  10   0      163.03      175.14      9.35 o
   6  10   0      206.86      179.18      9.24 o
   7  10   0       48.43       39.13      5.07 o
   8  10   0       86.17       95.37      7.21 o
   9  10   0       25.68       27.49      5.65 o
  10  10   0       80.82       93.00      8.02 o
  11  10   0      125.35      148.66     14.80 o
  -5  11   0      181.49      189.83     20.99 o
  -4  11   0      372.25      416.61     19.87 o
  -3  11   0      130.04      134.30     12.01 o
  -2  11   0        0.54        5.71      7.31 o
  -1  11   0       42.85       37.64      6.70 o
   0  11   0      347.60      355.88     16.05 o
   1  11   0       68.98       93.33      6.97 o
   2  11   0       60.31       74.05      4.48 o
   3  11   0      193.25      184.49      7.04 o
   4  11   0      186.75      188.62      9.61 o
   5  11   0        0.23       -0.39      2.89 o
   6  11   0        4.64        0.75      3.53 o
   7  11   0      236.87      270.00     10.31 o
   8  11   0      923.31      951.04     22.35 o
   9  11   0      127.30      129.19      8.86 o
  10  11   0       41.62       41.96      6.25 o
  -3  12   0      208.43      254.69     23.85 o
  -2  12   0      241.14      251.00     14.89 o
  -1  12   0      268.28      280.60     26.55 o
   0  12   0      209.17      213.43     14.28 o
   1  12   0       86.39       91.03      9.54 o
   2  12   0      204.04      209.72     12.78 o
   3  12   0       75.28       72.79      7.06 o
   4  12   0      199.65      196.80     10.48 o
   5  12   0      411.08      426.60     13.01 o
   6  12   0      197.34      205.87      9.71 o
   7  12   0        4.90        0.40      3.85 o
   8  12   0        0.54       -3.65      3.65 o
   9  12   0      336.69      330.38     13.05 o
  -2  13   0       68.87       69.64     13.99 o
  -1  13   0        0.47        7.63      7.63 o
   0  13   0       58.12       88.31     10.34 o
   1  13   0       54.29       44.91     17.33 o
   2  13   0       24.27       20.03      5.96 o
   3  13   0        4.76       11.34      4.40 o
   4  13   0       39.83       42.01      6.21 o
   5  13   0       16.64       17.96      4.87 o
   6  13   0       18.97       14.94      5.30 o
   7  13   0       19.28       12.44      5.30 o
   8  13   0       17.62       23.39      5.88 o
   1  14   0      124.40      147.86     18.44 o
   2  14   0       10.27       19.89      6.63 o
   3  14   0      382.29      458.83     28.62 o
   4  14   0      262.81      315.15     17.15 o
   5  14   0       89.68       80.84      8.51 o
  -5 -14   1      109.90      137.67     16.49 o
  -4 -14   1       30.67       33.73      8.02 o
  -3 -14   1        9.10       17.81      9.22 o
  -2 -14   1        4.28       11.15      5.83 o
  -7 -13   1        4.76       10.14      5.17 o
  -6 -13   1      106.90      113.77     18.87 o
  -5 -13   1       19.00       17.75      5.36 o
  -4 -13   1       24.30       16.11      4.71 o
  -3 -13   1       10.38        9.82      4.48 o
  -2 -13   1      172.31      150.08     17.17 o
  -1 -13   1        2.75        7.15      5.16 o
   0 -13   1        9.67       15.12      8.59 o
   1 -13   1        3.45       29.25      9.86 o
  -9 -12   1      464.46      475.92     18.61 o
  -8 -12   1      544.52      565.15     19.73 o
  -7 -12   1      144.63      135.66     10.92 o
  -6 -12   1      474.89      519.50     21.43 o
  -5 -12   1       11.27       18.92      6.07 o
  -4 -12   1       21.21       17.72      7.15 o
  -3 -12   1       60.03       61.30      7.96 o
  -2 -12   1      435.99      413.70     14.50 o
  -1 -12   1      169.50      188.24     18.76 o
   0 -12   1      257.22      281.82     23.85 o
   1 -12   1       36.09       40.28      7.53 o
   2 -12   1       87.93      118.35     21.62 o
   3 -12   1        3.40        4.13      7.00 o
 -10 -11   1      811.54      914.85     23.25 o
  -9 -11   1      520.75      530.13     16.21 o
  -8 -11   1       50.22       60.24      6.41 o
  -7 -11   1      136.79      148.79     10.42 o
  -6 -11   1      215.30      208.52     10.47 o
  -5 -11   1      802.24      790.64     28.44 o
  -4 -11   1     2013.07     2066.23     62.15 o
  -3 -11   1      494.81      514.89     15.59 o
  -2 -11   1        0.67        1.09      3.78 o
  -1 -11   1       54.51       67.09     11.45 o
   0 -11   1        2.61        8.59      7.00 o
   1 -11   1       13.60       30.43      8.43 o
   2 -11   1        0.54        4.68      4.80 o
   3 -11   1       34.38       26.84      6.57 o
   4 -11   1       34.43       23.85      9.86 o
   5 -11   1      308.96      364.07     26.39 o
 -10 -10   1       86.00      103.69      8.49 o
  -9 -10   1       51.34       49.77      5.91 o
  -8 -10   1        2.18        3.13      4.13 o
  -7 -10   1      411.52      431.25     14.80 o
  -6 -10   1      135.71      136.12      8.83 o
  -5 -10   1       18.54       15.11      4.98 o
  -4 -10   1      162.47      140.27     12.88 o
  -3 -10   1     1407.20     1460.71     23.73 o
  -2 -10   1      163.61      149.03      5.93 o
  -1 -10   1       11.46       13.62      2.67 o
   0 -10   1       12.38        6.04      5.72 o
   1 -10   1      252.70      228.30     17.17 o
   2 -10   1       43.30       45.11      6.96 o
   3 -10   1        0.60       -2.05      5.09 o
   4 -10   1       45.88       56.67      8.31 o
   5 -10   1        0.14        3.97      5.40 o
   6 -10   1        9.46        7.31      8.90 o
 -11  -9   1       22.22       19.46      6.93 o
 -10  -9   1       57.10       56.46      6.70 o
  -9  -9   1        4.00       -3.58      3.78 o
  -8  -9   1      204.12      216.17     10.74 o
  -7  -9   1        0.33       -1.90      3.41 o
  -6  -9   1        0.71        0.16      3.17 o
  -5  -9   1      141.61      160.62      9.75 o
  -4  -9   1        2.27        5.49      2.51 o
  -3  -9   1      874.43      838.60     17.31 o
  -2  -9   1      173.22      141.09      5.39 o
  -1  -9   1      702.95      660.68     12.65 o
   0  -9   1       66.67       69.68      4.71 o
   1  -9   1       48.78       56.31      9.23 o
   2  -9   1       70.56       78.25      6.21 o
   3  -9   1      690.95      685.37     25.74 o
   4  -9   1      457.82      439.04     18.54 o
   5  -9   1      125.84      109.38     10.45 o
   6  -9   1        2.00        0.77      9.70 o
   7  -9   1       88.32      111.29     17.17 o
 -11  -8   1      118.21      116.64      8.67 o
 -10  -8   1       17.14       13.07      4.40 o
  -9  -8   1        0.89       -3.07      3.97 o
  -8  -8   1        6.29        0.25      3.82 o
  -7  -8   1       13.64        9.34      4.15 o
  -6  -8   1      670.29      652.76     22.48 o
  -5  -8   1      864.52      802.00     19.41 o
  -4  -8   1        8.32        6.09      2.15 o
  -3  -8   1       26.81       25.05      2.32 o
  -2  -8   1        5.85        9.84      1.81 o
  -1  -8   1      345.87      288.56      7.34 o
   0  -8   1     2579.62     2539.37     41.36 o
   1  -8   1     2051.50     2065.90     34.66 o
   2  -8   1      589.88      547.25     15.51 o
   3  -8   1       81.33       94.76     10.65 o
   4  -8   1      306.36      314.31     27.50 o
   5  -8   1      748.89      729.06     43.88 o
   6  -8   1      907.62      960.24     24.54 o
   7  -8   1      309.00      335.95     17.13 o
   8  -8   1        1.32       -2.86      7.00 o
 -12  -7   1       73.90      109.12     10.24 o
 -11  -7   1      309.11      293.68     11.87 o
 -10  -7   1      156.85      141.99      8.72 o
  -9  -7   1        9.89       21.50      5.28 o
  -8  -7   1        5.37        9.69      5.36 o
  -7  -7   1      146.46      146.20      8.32 o
  -6  -7   1      810.82      801.32     15.38 o
  -5  -7   1       47.92       46.81      3.06 o
  -4  -7   1      405.99      385.63      7.78 o
  -3  -7   1      152.65      130.73      4.56 o
  -2  -7   1     1853.80     1914.47     23.91 o
  -1  -7   1     1756.49     1721.34     25.98 o
   0  -7   1      828.04      850.34     14.60 o
   1  -7   1       68.51       76.34      3.92 o
   2  -7   1     1220.30     1221.89     21.90 o
   3  -7   1     5011.41     4711.91     70.92 o
   4  -7   1     1204.72     1159.17     26.62 o
   5  -7   1       70.32       64.23      6.30 o
   6  -7   1       65.13       70.69      6.54 o
   7  -7   1      345.23      345.41     13.37 o
   8  -7   1      465.87      493.43     16.92 o
   9  -7   1      218.59      226.71     14.97 o
 -12  -6   1       96.93      103.00     10.26 o
 -11  -6   1       21.07       21.83      4.87 o
 -10  -6   1        2.23        1.70      3.33 o
  -9  -6   1       49.94       36.17      5.73 o
  -8  -6   1      107.96       92.26      7.40 o
  -7  -6   1        8.48        7.87      3.73 o
  -6  -6   1        0.84       -0.36      1.85 o
  -5  -6   1       64.79       72.38      3.37 o
  -4  -6   1      815.43      843.55     11.86 o
  -3  -6   1     1003.32      987.26     13.43 o
  -2  -6   1     1137.53     1096.88     14.57 o
  -1  -6   1      816.10      824.50     11.62 o
   0  -6   1      115.11       96.20      3.52 o
   1  -6   1      678.12      689.53     13.58 o
   2  -6   1       98.46      110.93      4.43 o
   3  -6   1        2.40        1.36      1.73 o
   4  -6   1       42.36       40.59      4.00 o
   5  -6   1       13.48        8.72      2.99 o
   6  -6   1      250.36      254.24     11.59 o
   7  -6   1       13.78       17.54      4.56 o
   8  -6   1      116.03      105.19      8.37 o
   9  -6   1       46.85       31.92      6.06 o
 -12  -5   1      148.09      172.89     16.17 o
 -11  -5   1      107.40      132.81     12.27 o
 -10  -5   1      175.66      157.56      8.82 o
  -9  -5   1       10.33       11.09      3.58 o
  -8  -5   1      209.56      209.40     10.05 o
  -7  -5   1      360.85      384.10      9.96 o
  -6  -5   1      694.15      743.23     14.03 o
  -5  -5   1       28.93       25.42      1.60 o
  -4  -5   1      286.50      345.67      5.88 o
  -3  -5   1     2518.32     2504.71     29.67 o
  -2  -5   1      215.24      222.00      4.04 o
  -1  -5   1      320.03      354.76      5.94 o
   0  -5   1      429.79      492.67      8.14 o
   1  -5   1       10.01       19.32      1.75 o
   2  -5   1      694.51      703.68     13.26 o
   3  -5   1      759.52      842.07     20.06 o
   4  -5   1      207.14      193.14      4.95 o
   5  -5   1      873.58      788.04     14.27 o
   6  -5   1        0.10        0.05      2.69 o
   7  -5   1      116.42      118.02      8.11 o
   8  -5   1       72.43       91.35     15.08 o
   9  -5   1       20.15       20.50      5.44 o
  10  -5   1      534.44      552.85     18.82 o
 -12  -4   1      135.35      152.75     15.60 o
 -11  -4   1      598.42      615.34     26.07 o
 -10  -4   1      750.57      761.62     18.39 o
  -9  -4   1      142.91      161.32      9.32 o
  -8  -4   1       68.22       73.71      4.70 o
  -7  -4   1      309.57      308.31      7.89 o
  -6  -4   1     1179.32     1162.10     17.32 o
  -5  -4   1      994.01     1005.14     14.16 o
  -4  -4   1     7705.83     8034.06     77.44 o
  -3  -4   1      731.79      759.46     11.41 o
  -2  -4   1      735.85      692.10     12.37 o
  -1  -4   1      161.17      123.76      2.68 o
   0  -4   1      273.69      268.12      5.02 o
   1  -4   1     2834.39     2836.84     38.98 o
   2  -4   1     2035.32     2096.62     37.65 o
   3  -4   1     1707.25     1693.29     21.64 o
   4  -4   1      278.57      253.41      5.52 o
   5  -4   1     2138.81     1990.14     29.17 o
   6  -4   1      532.53      536.30     12.74 o
   7  -4   1     2602.01     2419.13     41.05 o
   8  -4   1      912.76      915.87     23.18 o
   9  -4   1      809.06      796.05     23.34 o
  10  -4   1      407.28      403.83     15.71 o
 -12  -3   1      443.35      470.79     23.13 o
 -11  -3   1      440.73      391.01     27.82 o
 -10  -3   1       10.14       14.31      4.91 o
  -9  -3   1       27.52       30.33      4.53 o
  -8  -3   1      321.04      292.39      9.16 o
  -7  -3   1      949.64      887.83     12.38 o
  -6  -3   1      230.68      193.00      3.73 o
  -5  -3   1        8.30        8.68      1.47 o
  -4  -3   1       57.69       87.82      2.02 o
  -3  -3   1        0.34        3.72      0.64 o
  -2  -3   1      719.69      870.60     10.95 o
  -1  -3   1        4.23        8.77      1.34 o
   0  -3   1      190.61      217.95      4.24 o
   1  -3   1      257.86      239.20      5.70 o
   2  -3   1       38.05       50.92      1.81 o
   3  -3   1      206.67      198.72      5.30 o
   4  -3   1      417.12      423.95      7.42 o
   5  -3   1      133.00      133.67      5.55 o
   6  -3   1     1428.34     1332.95     21.17 o
   7  -3   1       85.26       68.57      5.22 o
   8  -3   1        0.28        5.26      3.11 o
   9  -3   1        7.62        3.36      4.49 o
  10  -3   1       45.01       44.07      9.94 o
  11  -3   1       90.03       92.50     18.12 o
 -12  -2   1        0.02      -11.39     13.04 o
 -11  -2   1       39.01       30.76      9.37 o
 -10  -2   1       26.60       20.75      8.55 o
  -9  -2   1      462.43      455.55     12.53 o
  -8  -2   1     1031.54      966.29     17.45 o
  -7  -2   1      203.08      195.96      3.89 o
  -6  -2   1      298.53      262.08      3.94 o
  -5  -2   1     2227.85     2177.83     21.86 o
  -4  -2   1      846.84      992.09     10.45 o
  -3  -2   1     1095.47     1104.86     11.54 o
  -2  -2   1     5350.96     5579.88     57.98 o
  -1  -2   1    11074.38    10480.67    107.38 o
   0  -2   1    12003.87    11505.50    126.50 o
   1  -2   1     2995.25     2920.63     39.03 o
   2  -2   1     4660.39     4276.67     46.77 o
   3  -2   1     1115.96     1186.95     11.71 o
   4  -2   1      194.53      235.52      3.73 o
   5  -2   1      409.29      402.83      5.65 o
   6  -2   1        0.20       -0.98      1.43 o
   7  -2   1      194.84      194.21      7.41 o
   8  -2   1      115.48      125.07     11.66 o
   9  -2   1      172.84      131.33     11.91 o
  10  -2   1       22.66       30.22      7.87 o
  11  -2   1        9.96       10.08      7.41 o
 -12  -1   1        0.22       -1.38     12.72 o
 -11  -1   1        0.63       11.89     10.02 o
 -10  -1   1       23.88       17.88      7.95 o
  -9  -1   1      176.90      169.68      9.67 o
  -8  -1   1      532.25      499.09      9.79 o
  -7  -1   1       20.37       17.51      1.52 o
  -6  -1   1      251.30      244.13      4.42 o
  -5  -1   1        0.01        2.33      1.39 o
  -4  -1   1     4371.45     4498.70     43.24 o
  -3  -1   1      539.13      513.79      5.87 o
  -2  -1   1      376.97      405.31      4.30 o
  -1  -1   1      875.58      890.06     10.39 o
   0  -1   1     8888.36     8663.91    103.51 o
   1  -1   1     7651.22     7365.69     74.93 o
   2  -1   1     6167.57     6015.25     58.93 o
   3  -1   1        0.01        1.06      0.84 o
   4  -1   1      180.17      252.28      3.92 o
   5  -1   1     1314.95     1412.32     15.12 o
   6  -1   1      702.71      658.66      8.44 o
   7  -1   1       84.99       80.72      3.91 o
   8  -1   1       35.48       26.93      3.70 o
   9  -1   1        0.55        1.33      6.40 o
  10  -1   1      174.97      174.42     14.05 o
  11  -1   1       99.21      102.01     33.23 o
  12  -1   1       18.08       20.71     24.32 o
 -12   0   1      147.15      163.00     15.72 o
 -11   0   1      193.73      188.57     15.79 o
 -10   0   1        2.58        0.37      6.51 o
  -9   0   1        0.14       -2.94      6.61 o
  -8   0   1      262.68      265.09      8.55 o
  -7   0   1      301.40      318.66      6.56 o
  -6   0   1      146.53      161.96      3.34 o
  -5   0   1      423.57      419.41      5.73 o
  -4   0   1      444.88      467.56      6.26 o
  -3   0   1      118.66      132.47      2.60 o
  -2   0   1    20068.81    19134.02    189.61 o
  -1   0   1     2702.09     2730.55     25.17 o
   0   0   1      481.17      533.63      9.22 o
   1   0   1     2313.75     2261.03     24.76 o
   2   0   1      106.17       87.60      1.63 o
   3   0   1    10520.97    10160.13     90.84 o
   4   0   1     8192.57     8137.29     77.03 o
   5   0   1      639.62      622.32      8.01 o
   6   0   1       27.14       26.73      1.85 o
   7   0   1      873.85      951.63     13.26 o
   8   0   1      390.34      408.76      9.54 o
   9   0   1      929.88      889.07     22.69 o
  10   0   1        1.05        2.30      7.24 o
  11   0   1       17.51       31.29      9.05 o
  12   0   1       26.30       15.33      9.66 o
 -12   1   1      127.40      114.79     19.71 o
 -11   1   1        3.52        4.63      7.26 o
 -10   1   1        2.10        2.53      6.73 o
  -9   1   1      188.35      170.83     10.31 o
  -8   1   1       36.92       37.40      4.32 o
  -7   1   1     1162.67     1128.47     23.91 o
  -6   1   1     1820.27     1785.97     18.98 o
  -5   1   1      604.99      673.86      7.78 o
  -4   1   1     1372.97     1309.64     13.82 o
  -3   1   1     1233.37     1114.65     12.26 o
  -2   1   1      318.62      307.14      3.78 o
  -1   1   1       43.94       46.03      0.94 o
   0   1   1     1506.52     1659.59     56.16 o
   1   1   1    11609.54    11495.31    177.44 o
   2   1   1       11.03       27.25      0.75 o
   3   1   1      236.20      267.83      3.02 o
   4   1   1       24.25       27.54      1.38 o
   5   1   1     1195.27     1088.02     11.95 o
   6   1   1      153.02      151.16      3.32 o
   7   1   1      114.43      128.44      3.36 o
   8   1   1        1.97        1.50      3.68 o
   9   1   1       61.20       45.49     17.01 o
  10   1   1      141.02      158.74     13.57 o
  11   1   1       62.78       73.62     16.38 o
  12   1   1        0.45        0.87      9.14 o
 -11   2   1      230.15      208.14     20.83 o
 -10   2   1      101.34       95.32      8.85 o
  -9   2   1       16.90       14.64      7.57 o
  -8   2   1        0.33        0.51      2.95 o
  -7   2   1     1860.89     1801.34     31.43 o
  -6   2   1      564.95      503.10      7.46 o
  -5   2   1        2.41        2.83      1.17 o
  -4   2   1      163.71      130.68      2.61 o
  -3   2   1      159.76      206.79      4.24 o
  -2   2   1     2458.45     2394.71     31.11 o
  -1   2   1     4506.92     4343.56     83.22 o
   0   2   1    11098.55    11306.93    238.19 o
   1   2   1     1442.25     1483.21     23.99 o
   2   2   1      993.55     1064.32     16.29 o
   3   2   1      765.77      848.34     10.19 o
   4   2   1     1643.89     1732.30     16.56 o
   5   2   1     3966.84     4173.69     38.58 o
   6   2   1      104.62       98.62      2.65 o
   7   2   1      165.22      167.66      3.25 o
   8   2   1       59.43       52.40      4.48 o
   9   2   1      214.43      189.40      9.90 o
  10   2   1       48.04       57.43      9.70 o
  11   2   1      135.91      133.83     15.10 o
  12   2   1      473.77      525.11     47.06 o
 -11   3   1        1.99        6.70      7.15 o
 -10   3   1      161.62      176.83     11.27 o
  -9   3   1      320.13      302.91     12.77 o
  -8   3   1        4.22        9.29      3.39 o
  -7   3   1     1443.88     1370.60     25.75 o
  -6   3   1     3002.65     2886.37     43.83 o
  -5   3   1      251.58      240.16      5.59 o
  -4   3   1       64.69       42.93      2.47 o
  -3   3   1        3.87        8.42      1.47 o
  -2   3   1       54.25       37.00      1.63 o
  -1   3   1     1076.40     1006.84     14.72 o
   0   3   1     8394.83     8551.38    111.78 o
   1   3   1      740.54      755.75     11.27 o
   2   3   1     1584.54     1452.45     18.52 o
   3   3   1       13.68       19.65      0.95 o
   4   3   1       18.47       22.39      1.43 o
   5   3   1       13.48       16.82      1.59 o
   6   3   1      437.73      406.99      5.42 o
   7   3   1     1322.74     1308.21     17.17 o
   8   3   1     1455.72     1402.91     27.91 o
   9   3   1     1575.03     1498.94     32.92 o
  10   3   1        1.12        2.03      4.39 o
  11   3   1       19.37       14.93      8.06 o
  12   3   1       67.75       80.79     12.48 o
 -10   4   1       83.91       81.37     11.53 o
  -9   4   1       61.47       68.69      9.44 o
  -8   4   1      575.19      575.58     22.26 o
  -7   4   1      762.86      721.64     16.44 o
  -6   4   1      427.25      401.70     12.43 o
  -5   4   1     1026.15     1017.18     16.81 o
  -4   4   1      121.90      130.22      4.01 o
  -3   4   1       79.38       50.83      2.45 o
  -2   4   1     2292.63     2043.54     28.88 o
  -1   4   1     8810.94     8881.48    107.43 o
   0   4   1     2754.74     2929.25     50.22 o
   1   4   1      297.90      290.13      8.25 o
   2   4   1       18.47       21.08      1.42 o
   3   4   1     1322.72     1352.39     16.58 o
   4   4   1     2951.78     3042.90     40.90 o
   5   4   1     1720.42     1842.02     23.64 o
   6   4   1      682.47      660.30      9.86 o
   7   4   1      286.13      315.33      9.07 o
   8   4   1     1963.60     1898.62     29.28 o
   9   4   1       52.17       55.43      6.31 o
  10   4   1      759.57      781.36     25.73 o
  11   4   1     1146.35     1165.53     36.30 o
  12   4   1      365.61      369.33     20.37 o
 -10   5   1      606.49      603.60     19.95 o
  -9   5   1      825.92      835.86     23.18 o
  -8   5   1      181.93      179.89     10.62 o
  -7   5   1        4.40        6.36      4.03 o
  -6   5   1      315.21      278.03      9.59 o
  -5   5   1     3930.79     3660.69     50.60 o
  -4   5   1     1177.52     1145.04     21.54 o
  -3   5   1      175.99      181.83      4.27 o
  -2   5   1       61.60       56.88      3.09 o
  -1   5   1      430.28      439.84      7.43 o
   0   5   1       27.19       10.88      1.64 o
   1   5   1        0.40        4.56      1.26 o
   2   5   1      221.54      210.60      4.21 o
   3   5   1        0.39       -1.05      1.05 o
   4   5   1      131.37      126.81      3.51 o
   5   5   1       40.56       51.15      2.58 o
   6   5   1      152.50      156.34      4.81 o
   7   5   1       18.82       13.52      2.45 o
   8   5   1      393.22      416.87     16.31 o
   9   5   1      978.41      978.93     24.29 o
  10   5   1      158.10      182.11     11.05 o
  11   5   1      132.44      138.29     10.20 o
  12   5   1       29.12       18.12      9.69 o
  -9   6   1       24.97       23.84      7.12 o
  -8   6   1      205.57      204.01     11.50 o
  -7   6   1       52.87       65.20      6.66 o
  -6   6   1      521.14      525.98     15.71 o
  -5   6   1      323.55      309.31      9.61 o
  -4   6   1       62.42       48.62      3.51 o
  -3   6   1       10.73        6.33      1.69 o
  -2   6   1      158.10      178.39      4.98 o
  -1   6   1      460.84      480.51      7.79 o
   0   6   1     1405.35     1507.52     22.64 o
   1   6   1      166.27      179.10      4.83 o
   2   6   1        7.38        5.45      1.33 o
   3   6   1      795.31      837.53     11.65 o
   4   6   1     1703.37     1663.08     20.85 o
   5   6   1      192.99      185.48      4.20 o
   6   6   1      453.57      459.73      8.99 o
   7   6   1        2.59        7.07      2.62 o
   8   6   1      102.84      103.53      7.07 o
   9   6   1       20.19       13.54      4.03 o
  10   6   1        8.25       14.46      5.13 o
  11   6   1       18.25       21.08      6.50 o
  12   6   1       16.19       17.87      6.11 o
  -9   7   1      166.81      162.13     16.38 o
  -8   7   1       41.51       54.75     12.30 o
  -7   7   1       18.01       26.28      5.25 o
  -6   7   1        2.63        5.99      3.81 o
  -5   7   1      260.18      261.35     10.55 o
  -4   7   1      265.99      234.49      8.20 o
  -3   7   1      570.55      556.88     10.53 o
  -2   7   1     1333.89     1255.55     20.16 o
  -1   7   1     1428.57     1340.62     17.87 o
   0   7   1       83.04       87.84      5.02 o
   1   7   1      173.79      162.84      5.82 o
   2   7   1      600.86      586.01      9.17 o
   3   7   1     4667.24     4633.65     53.46 o
   4   7   1     1750.36     1652.97     25.27 o
   5   7   1      371.86      354.28      8.25 o
   6   7   1      136.27      124.16      7.14 o
   7   7   1     1302.93     1247.91     24.37 o
   8   7   1      896.93      822.25     18.53 o
   9   7   1      362.17      351.38     11.39 o
  10   7   1      395.05      390.74     14.80 o
  11   7   1       16.28        9.63      5.50 o
  12   7   1        0.62        8.97      8.64 o
  -8   8   1       37.13       33.02      7.18 o
  -7   8   1      359.86      444.90     15.81 o
  -6   8   1      160.56      210.29     10.92 o
  -5   8   1        0.33        1.48      3.30 o
  -4   8   1      340.19      371.38     18.89 o
  -3   8   1        0.13       -0.93      2.41 o
  -2   8   1      467.73      405.60     10.81 o
  -1   8   1     1026.84      936.06     19.43 o
   0   8   1      747.25      687.64     11.70 o
   1   8   1      959.47      926.08     14.61 o
   2   8   1     2012.21     2071.11     28.02 o
   3   8   1     1316.91     1295.58     17.46 o
   4   8   1      209.85      215.10      5.68 o
   5   8   1      871.63      839.05     13.66 o
   6   8   1     2435.76     2329.74     43.02 o
   7   8   1      267.75      249.33      9.06 o
   8   8   1       59.72       54.29      5.43 o
   9   8   1       64.27       66.74      6.20 o
  10   8   1       57.91       47.98      7.08 o
  11   8   1      207.73      213.59     12.96 o
  12   8   1      119.32      132.72     11.27 o
  -7   9   1      840.26      948.62     31.11 o
  -6   9   1        0.02        4.21      4.09 o
  -5   9   1       17.63       23.89      4.89 o
  -4   9   1       19.88       31.00      6.26 o
  -3   9   1       17.02       11.46      3.73 o
  -2   9   1      208.17      210.89     11.04 o
  -1   9   1      226.66      196.32      8.74 o
   0   9   1       13.48       13.29      2.55 o
   1   9   1       32.78       31.51      3.28 o
   2   9   1     1530.18     1504.05     20.38 o
   3   9   1     6229.36     6109.05     77.62 o
   4   9   1      270.25      239.82      6.30 o
   5   9   1      742.60      652.18     21.75 o
   6   9   1      420.92      394.04     23.04 o
   7   9   1        0.78        0.00      3.17 o
   8   9   1      405.16      388.10     12.16 o
   9   9   1      296.99      286.07     11.47 o
  10   9   1       22.84       24.73      5.93 o
  11   9   1       52.06       67.39     12.59 o
  -6  10   1       13.64       38.79     11.13 o
  -5  10   1       34.23       43.75      6.17 o
  -4  10   1        0.14       -1.63      3.50 o
  -3  10   1        0.81        1.60      3.35 o
  -2  10   1      253.33      218.22     12.34 o
  -1  10   1       40.47       34.46      7.00 o
   0  10   1       46.67       42.54      5.02 o
   1  10   1      160.24      160.84      6.66 o
   2  10   1       94.32       79.87      4.70 o
   3  10   1       32.38       36.17      3.21 o
   4  10   1      439.55      437.23     10.55 o
   5  10   1      134.16      125.70      9.13 o
   6  10   1       17.07       19.64      3.99 o
   7  10   1      257.99      230.80      9.31 o
   8  10   1       35.97       31.91      4.80 o
   9  10   1       17.96       16.99      4.38 o
  10  10   1        9.18       14.29      6.75 o
  11  10   1       64.28       74.30      8.95 o
  -5  11   1      264.82      297.30     23.21 o
  -4  11   1       14.54       11.98      6.26 o
  -3  11   1      489.73      493.73     32.91 o
  -2  11   1      191.48      192.61     13.38 o
  -1  11   1       17.62       34.02      9.22 o
   0  11   1        3.06       -1.31      3.80 o
   1  11   1      285.58      313.91     11.68 o
   2  11   1       34.47       33.89      3.87 o
   3  11   1      280.92      290.33      8.71 o
   4  11   1        0.60       -0.71      2.38 o
   5  11   1       11.25        8.70      3.57 o
   6  11   1      322.14      312.66     10.91 o
   7  11   1      198.81      173.51      9.26 o
   8  11   1        0.13        1.40      3.68 o
   9  11   1      260.57      233.32     10.92 o
  10  11   1      192.64      205.82     12.89 o
  -4  12   1      350.21      326.55     24.48 o
  -3  12   1      259.76      267.09     21.30 o
  -2  12   1        4.41        6.73      5.65 o
  -1  12   1        2.86        1.79      9.22 o
   0  12   1       54.64       59.73      7.86 o
   1  12   1      250.74      257.72     13.59 o
   2  12   1       52.20       52.78      5.17 o
   3  12   1       12.29       13.46      3.69 o
   4  12   1        3.97       -2.13      2.75 o
   5  12   1       73.91       78.03      6.35 o
   6  12   1        3.08        3.98      3.65 o
   7  12   1       59.56       57.33      6.10 o
   8  12   1       80.65       86.61      7.40 o
   9  12   1       68.20       90.73      9.27 o
  -2  13   1      304.26      331.01     24.17 o
  -1  13   1       99.04       91.69     10.79 o
   0  13   1      359.38      362.84     34.82 o
   1  13   1        3.50        7.63      5.40 o
   2  13   1       27.31       14.60     11.29 o
   3  13   1       49.91       65.16      6.72 o
   4  13   1        1.50        0.04      4.83 o
   5  13   1        5.40        9.77      4.50 o
   6  13   1        0.59        1.41      4.23 o
   7  13   1       15.51       14.85      5.63 o
   8  13   1       11.50       15.53      8.93 o
   1  14   1      287.82      318.92     25.12 o
   2  14   1      511.66      497.84     21.00 o
   3  14   1      192.28      186.65     19.40 o
   4  14   1       39.60       47.70     12.08 o
   5  14   1       10.03       14.31      6.52 o
   6  14   1       96.14      125.68     12.54 o
  -3 -14   2        8.06       15.58      9.22 o
  -7 -13   2       47.86       60.96     13.69 o
  -6 -13   2      118.64      122.76     12.03 o
  -5 -13   2       75.26       99.93     10.89 o
  -4 -13   2        3.05       -0.69      5.56 o
  -3 -13   2       35.42       38.07      8.43 o
  -2 -13   2       34.97       54.05     11.76 o
  -1 -13   2        0.44        4.13      7.31 o
   0 -13   2       20.17       27.23     13.20 o
   1 -13   2       20.83       33.07     10.49 o
  -9 -12   2      101.29      130.89     11.25 o
  -8 -12   2      198.27      208.60     15.96 o
  -7 -12   2       75.57       75.31      9.66 o
  -6 -12   2       36.81       43.58      7.96 o
  -5 -12   2      369.96      370.54     18.28 o
  -4 -12   2      777.74      707.33     25.36 o
  -3 -12   2      236.67      238.99     18.44 o
  -2 -12   2        0.60       -4.97      6.36 o
  -1 -12   2       24.33       29.57      9.54 o
   0 -12   2        3.49       -1.59      5.72 o
   1 -12   2      173.16      183.70     14.21 o
   2 -12   2      126.46      138.80     12.57 o
   3 -12   2        0.98        7.95      7.31 o
 -10 -11   2      239.16      229.53     19.69 o
  -9 -11   2        7.07        9.66      5.51 o
  -8 -11   2      407.44      375.22     14.68 o
  -7 -11   2      536.94      566.97     22.53 o
  -6 -11   2      662.86      709.23     25.38 o
  -5 -11   2      554.75      533.43     20.90 o
  -4 -11   2      237.88      233.18     12.93 o
  -3 -11   2       61.58       52.09      5.80 o
  -2 -11   2      300.61      303.20     14.38 o
  -1 -11   2      405.05      396.82     23.53 o
   0 -11   2       27.20       48.01     10.17 o
   1 -11   2      268.56      224.80     18.44 o
   2 -11   2      152.65      154.24     12.67 o
   3 -11   2       53.96       62.79      8.86 o
   4 -11   2       93.40      108.75     16.22 o
   5 -11   2      117.62      167.89     20.67 o
 -10 -10   2       61.23       73.13      7.48 o
  -9 -10   2      237.54      235.60     12.84 o
  -8 -10   2      548.50      548.19     17.65 o
  -7 -10   2        3.49        1.39      4.52 o
  -6 -10   2       42.57       41.21      5.69 o
  -5 -10   2       50.12       55.43      6.10 o
  -4 -10   2      515.44      479.88     14.50 o
  -3 -10   2      289.70      284.27      8.98 o
  -2 -10   2      236.39      243.46      9.85 o
  -1 -10   2       19.20       20.49      6.64 o
   0 -10   2       51.89       48.65      9.54 o
   1 -10   2        0.83       -0.32      5.41 o
   2 -10   2      129.98      111.28     10.31 o
   3 -10   2      347.19      301.64     18.76 o
   4 -10   2        5.59        3.64      4.83 o
   5 -10   2        2.03        7.86      5.51 o
   6 -10   2        9.67       26.39     10.49 o
 -11  -9   2        1.12        2.29      5.55 o
 -10  -9   2       67.93       56.83      6.66 o
  -9  -9   2       23.49       19.29      5.51 o
  -8  -9   2      163.88      144.93      9.85 o
  -7  -9   2      202.03      190.06     10.15 o
  -6  -9   2      941.22      902.62     22.33 o
  -5  -9   2       54.46       60.52      5.80 o
  -4  -9   2      126.23      142.22      6.54 o
  -3  -9   2       32.81       35.24      3.27 o
  -2  -9   2      429.42      462.74      9.99 o
  -1  -9   2       15.61       13.43      3.08 o
   0  -9   2      470.31      432.06     10.93 o
   1  -9   2       43.60       41.34     12.88 o
   2  -9   2      813.16      840.39     36.57 o
   3  -9   2      256.35      238.97     13.03 o
   4  -9   2      189.11      195.32     31.64 o
   5  -9   2      240.96      255.70     23.69 o
   6  -9   2      825.61      880.87     48.97 o
   7  -9   2      398.98      469.96     30.52 o
 -11  -8   2      704.74      730.65     21.01 o
 -10  -8   2      397.20      415.16     21.86 o
  -9  -8   2       43.57       44.49      6.70 o
  -8  -8   2      186.22      187.66     19.77 o
  -7  -8   2       11.07        7.18      3.83 o
  -6  -8   2       21.28       37.77      5.13 o
  -5  -8   2        3.50        5.83      3.23 o
  -4  -8   2       65.07       72.73      4.73 o
  -3  -8   2      131.49      110.97      4.78 o
  -2  -8   2     2463.33     2427.48     32.25 o
  -1  -8   2     2770.54     2820.50     40.18 o
   0  -8   2     1026.36      990.57     18.86 o
   1  -8   2      144.89      136.15      5.89 o
   2  -8   2      712.31      662.75     30.60 o
   3  -8   2     2510.81     2435.99     69.17 o
   4  -8   2     1551.82     1561.13     71.48 o
   5  -8   2     1096.74     1116.46     55.01 o
   6  -8   2      182.94      183.38     15.74 o
   7  -8   2        0.73        9.02      5.88 o
   8  -8   2      193.87      170.11     20.35 o
 -12  -7   2      293.58      350.45     13.77 o
 -11  -7   2       88.12      102.00      8.90 o
 -10  -7   2      170.92      171.33     11.25 o
  -9  -7   2        4.30       -0.30      4.11 o
  -8  -7   2        0.23       -3.52      3.52 o
  -7  -7   2      369.06      353.22     20.17 o
  -6  -7   2       51.20       46.90      7.07 o
  -5  -7   2      362.44      396.14      8.92 o
  -4  -7   2        1.55        0.11      1.54 o
  -3  -7   2        3.63        7.56      2.15 o
  -2  -7   2     1398.92     1435.84     17.54 o
  -1  -7   2       19.55       14.40      1.93 o
   0  -7   2      101.45      112.19      4.49 o
   1  -7   2     1747.31     1661.77     25.46 o
   2  -7   2     1009.93      909.17     17.42 o
   3  -7   2        7.51        8.60      2.52 o
   4  -7   2       65.49       76.47      6.02 o
   5  -7   2      117.56      117.76     19.56 o
   6  -7   2      525.78      509.12     26.87 o
   7  -7   2      361.16      376.25     13.99 o
   8  -7   2      147.71      160.69     13.79 o
 -12  -6   2        1.12       -5.12      6.74 o
 -11  -6   2       41.05       40.99      8.39 o
 -10  -6   2       15.49       11.98      4.59 o
  -9  -6   2        4.07       11.33      4.92 o
  -8  -6   2      356.68      366.37     13.09 o
  -7  -6   2       47.75       35.06      5.06 o
  -6  -6   2      171.43      164.05      7.53 o
  -5  -6   2      224.72      216.56      3.68 o
  -4  -6   2      248.94      257.13      5.31 o
  -3  -6   2      328.35      299.21      6.79 o
  -2  -6   2      107.19      114.72      3.16 o
  -1  -6   2      960.11      907.97     11.67 o
   0  -6   2       92.98      134.84      6.97 o
   1  -6   2       66.48       79.73      3.58 o
   2  -6   2       93.96       79.60      5.29 o
   3  -6   2       18.94       27.17      2.65 o
   4  -6   2      863.06      788.05     19.58 o
   5  -6   2     4467.89     4177.53     77.03 o
   6  -6   2      141.87      150.86     12.86 o
   7  -6   2       41.11       44.34      5.62 o
   8  -6   2      190.42      229.38     11.45 o
   9  -6   2       39.31       56.11      7.10 o
 -12  -5   2       33.15       13.09      9.51 o
 -11  -5   2        3.96        1.20      4.11 o
 -10  -5   2        0.14       -1.29      3.65 o
  -9  -5   2        8.16       13.89      5.12 o
  -8  -5   2     1539.77     1524.46     27.29 o
  -7  -5   2       15.66       25.78      3.61 o
  -6  -5   2      431.45      377.64      7.70 o
  -5  -5   2      975.08      977.79     13.49 o
  -4  -5   2     1626.05     1754.33     21.79 o
  -3  -5   2      931.12      955.27     13.70 o
  -2  -5   2       86.94       79.12      2.76 o
  -1  -5   2        8.32       14.57      1.40 o
   0  -5   2      355.75      365.35      6.87 o
   1  -5   2      397.19      462.04      8.48 o
   2  -5   2      802.78      810.65     14.82 o
   3  -5   2      146.41      100.80      3.94 o
   4  -5   2      547.04      509.62      9.68 o
   5  -5   2     1545.27     1462.01     22.95 o
   6  -5   2      530.35      468.91     12.29 o
   7  -5   2       60.67       56.11      6.48 o
   8  -5   2       22.95       27.65      5.37 o
   9  -5   2      114.80      113.73      9.12 o
  10  -5   2       32.52       27.32      8.25 o
 -12  -4   2      427.40      422.59     21.92 o
 -11  -4   2       21.38       20.74      9.10 o
 -10  -4   2        3.94        0.12      3.55 o
  -9  -4   2      387.18      372.89     13.76 o
  -8  -4   2      510.61      536.89     11.32 o
  -7  -4   2     2574.86     2538.10     40.86 o
  -6  -4   2     3385.09     3355.87     38.59 o
  -5  -4   2       46.01       55.69      1.97 o
  -4  -4   2     5904.35     5908.67     57.56 o
  -3  -4   2      647.23      600.36      8.59 o
  -2  -4   2       51.51       25.84      1.63 o
  -1  -4   2     2646.55     2458.00     26.78 o
   0  -4   2        8.01       15.88      1.48 o
   1  -4   2      470.93      465.62     11.92 o
   2  -4   2       13.36        3.04      0.94 o
   3  -4   2      330.22      346.95      5.93 o
   4  -4   2      332.65      318.50      6.33 o
   5  -4   2     2913.46     2728.93     50.00 o
   6  -4   2     1107.24     1093.43     18.42 o
   7  -4   2        0.31        0.51      2.67 o
   8  -4   2        0.03       -1.23      5.41 o
   9  -4   2        9.58       12.69      4.75 o
  10  -4   2        7.63        6.14      4.93 o
 -12  -3   2       46.50       40.05     10.64 o
 -11  -3   2      521.87      540.55     23.38 o
 -10  -3   2      299.96      305.77     10.85 o
  -9  -3   2       10.14        5.76      7.71 o
  -8  -3   2      418.72      385.37     11.96 o
  -7  -3   2      110.62      101.30      3.67 o
  -6  -3   2       12.08       10.39      1.11 o
  -5  -3   2     1666.46     1617.52     18.31 o
  -4  -3   2      352.86      261.42      4.16 o
  -3  -3   2     2276.69     2388.40     23.93 o
  -2  -3   2    13136.38    13544.51    149.47 o
  -1  -3   2     2755.15     2937.39     31.26 o
   0  -3   2      754.25      694.73      9.12 o
   1  -3   2     1746.25     1582.91     22.32 o
   2  -3   2       30.20       23.77      1.37 o
   3  -3   2       83.49      109.87      3.29 o
   4  -3   2      428.07      468.91      6.81 o
   5  -3   2      242.71      227.83      5.52 o
   6  -3   2       99.53       84.67      4.53 o
   7  -3   2      300.89      295.11      9.36 o
   8  -3   2      136.62      150.76      7.93 o
   9  -3   2       25.74       22.99      5.36 o
  10  -3   2       49.91       67.22      9.89 o
  11  -3   2      444.57      515.10     38.79 o
 -12  -2   2       77.45       89.96     14.63 o
 -11  -2   2        1.45        0.81      7.51 o
 -10  -2   2       76.39       96.12     11.27 o
  -9  -2   2       69.40       52.13      4.83 o
  -8  -2   2      387.89      372.04     10.70 o
  -7  -2   2     1116.70     1102.39     12.66 o
  -6  -2   2      200.12      209.21      3.80 o
  -5  -2   2      235.98      224.60      4.49 o
  -4  -2   2       66.41       76.48      1.80 o
  -3  -2   2      144.40      175.43      2.64 o
  -2  -2   2    26635.83    24728.56    314.39 o
  -1  -2   2    33789.12    30951.72    399.47 o
   0  -2   2     1172.54     1178.21     16.53 o
   1  -2   2      177.20      139.81      2.72 o
   2  -2   2      391.28      369.25      5.65 o
   3  -2   2       42.15       73.56      2.12 o
   4  -2   2      579.19      573.59      7.03 o
   5  -2   2        0.06       -1.21      1.21 o
   6  -2   2      535.71      550.04      7.93 o
   7  -2   2      140.79      124.28      6.28 o
   8  -2   2      188.79      191.71      7.99 o
   9  -2   2      116.83      109.04      8.65 o
  10  -2   2       65.98       62.93      9.69 o
  11  -2   2        5.80       -1.29      7.47 o
 -12  -1   2       79.22       77.92     13.20 o
 -11  -1   2      294.90      302.08     18.42 o
 -10  -1   2      297.63      311.67     24.80 o
  -9  -1   2      982.81      981.77     30.46 o
  -8  -1   2      125.66      121.14      4.84 o
  -7  -1   2       24.22       34.23      2.62 o
  -6  -1   2        4.14        1.27      1.18 o
  -5  -1   2     1336.70     1385.85     14.78 o
  -4  -1   2        1.09        1.29      0.93 o
  -3  -1   2     3187.04     3161.61     29.03 o
  -2  -1   2     5646.25     5683.16     48.84 o
  -1  -1   2     2639.77     2663.23     26.14 o
   0  -1   2     1250.03     1178.84     12.49 o
   1  -1   2     9152.28     8740.72     96.93 o
   2  -1   2      829.85      869.25     10.16 o
   3  -1   2     4496.42     4703.74     44.98 o
   4  -1   2       50.56       24.84      1.42 o
   5  -1   2     1118.45     1039.70     11.69 o
   6  -1   2      215.49      201.03      4.34 o
   7  -1   2     2116.46     2068.12     36.67 o
   8  -1   2     1424.08     1323.02     27.67 o
   9  -1   2      620.69      645.26     23.38 o
  10  -1   2       67.96       83.34     10.73 o
  11  -1   2        2.67       -2.68      7.17 o
  12  -1   2       91.38      127.02     14.38 o
 -12   0   2      286.60      300.93     20.22 o
 -11   0   2       28.99       37.66      9.86 o
 -10   0   2      158.60      131.98     13.04 o
  -9   0   2      197.66      208.00     21.14 o
  -8   0   2       27.03       20.60      3.26 o
  -7   0   2       79.27       80.90      3.69 o
  -6   0   2       72.68       64.22      2.35 o
  -5   0   2      772.95      850.08      9.89 o
  -4   0   2        1.98        8.18      1.16 o
  -3   0   2     1381.64     1396.00     14.25 o
  -2   0   2    10855.77    10575.08    108.59 o
  -1   0   2     5891.10     5915.00     50.55 o
   0   0   2     4515.57     5001.36     40.58 o
   1   0   2     1910.88     1988.36     19.05 o
   2   0   2     5852.36     5882.29     55.45 o
   3   0   2      208.25      212.80      3.02 o
   4   0   2     4994.38     5448.54     49.62 o
   5   0   2      141.00      231.18      5.61 o
   6   0   2     5744.59     5750.21     55.69 o
   7   0   2     2523.23     2481.91     29.70 o
   8   0   2       21.31       28.85      3.47 o
   9   0   2      296.68      288.78     15.70 o
  10   0   2      149.41      139.21     12.70 o
  11   0   2      275.12      270.02     18.15 o
  12   0   2      398.40      439.50     22.37 o
 -11   1   2      121.77      111.04     22.10 o
 -10   1   2       86.14       86.32      8.39 o
  -9   1   2     1206.89     1192.96     38.88 o
  -8   1   2     1442.61     1330.66     25.14 o
  -7   1   2      118.03      109.86      4.47 o
  -6   1   2       32.23       29.46      1.95 o
  -5   1   2       33.65       43.56      2.12 o
  -4   1   2      337.04      451.10      6.20 o
  -3   1   2       36.33       39.18      1.59 o
  -2   1   2      284.89      322.48      4.27 o
  -1   1   2     1600.88     1554.25     15.04 o
   0   1   2     2454.13     2633.83     28.81 o
   1   1   2      619.40      675.50      6.15 o
   2   1   2     4486.31     4452.88     51.78 o
   3   1   2      442.51      435.76      4.80 o
   4   1   2     2725.52     2622.87     24.45 o
   5   1   2     4613.29     4871.70     46.96 o
   6   1   2      273.42      278.29      4.55 o
   7   1   2       61.65       63.29      3.04 o
   8   1   2      679.07      667.42     13.02 o
   9   1   2      632.35      584.60     21.69 o
  10   1   2      454.87      422.18     23.37 o
  11   1   2      102.65       94.21     12.09 o
  12   1   2       23.87       22.95      9.86 o
 -11   2   2        1.05        5.57      7.30 o
 -10   2   2        1.33       -4.19      4.19 o
  -9   2   2       24.35       24.84      5.72 o
  -8   2   2      384.26      341.40     10.53 o
  -7   2   2      240.50      190.85      7.57 o
  -6   2   2       72.45       71.67      2.94 o
  -5   2   2       22.34       20.40      1.37 o
  -4   2   2      661.52      709.92      8.69 o
  -3   2   2      262.01      319.18      4.08 o
  -2   2   2      696.58      622.72      8.51 o
  -1   2   2      383.14      428.42      7.97 o
   0   2   2    25293.41    23938.92    752.60 o
   1   2   2      519.10      589.50      7.73 o
   2   2   2       29.77       35.66      1.09 o
   3   2   2      782.61      787.01      8.08 o
   4   2   2       12.17       29.27      1.26 o
   5   2   2     2218.09     2438.91     24.18 o
   6   2   2      707.59      729.78      8.68 o
   7   2   2      301.67      308.54      5.00 o
   8   2   2        3.85        1.52      3.30 o
   9   2   2      118.84      128.92     16.07 o
  10   2   2      246.39      244.88     15.34 o
  11   2   2      129.16      137.94     13.82 o
  12   2   2        7.55        6.02      8.96 o
 -11   3   2       64.98       59.32     10.34 o
 -10   3   2       42.69       32.33      6.35 o
  -9   3   2       35.93       25.44      7.42 o
  -8   3   2      668.30      627.36     15.19 o
  -7   3   2       81.52       80.02      5.58 o
  -6   3   2     1080.56     1025.20     16.46 o
  -5   3   2      246.63      208.93      5.27 o
  -4   3   2      809.58      757.73     11.36 o
  -3   3   2       55.80       38.86      3.25 o
  -2   3   2      106.45      139.59      2.98 o
  -1   3   2       91.36       61.54      3.11 o
   0   3   2     4979.27     5318.75     78.04 o
   1   3   2     2681.92     2558.91     31.37 o
   2   3   2      240.40      250.92      4.10 o
   3   3   2      138.49      150.48      2.25 o
   4   3   2      223.45      291.86      4.39 o
   5   3   2      692.96      692.25      8.72 o
   6   3   2      505.12      509.24      6.64 o
   7   3   2      201.08      168.28      6.35 o
   8   3   2       55.77       45.01      3.62 o
   9   3   2      216.97      199.45     13.36 o
  10   3   2       65.71       49.18      6.54 o
  11   3   2      305.53      315.35     18.76 o
  12   3   2      363.70      344.09     19.79 o
 -10   4   2       12.66       15.30      6.66 o
  -9   4   2      784.93      758.91     21.60 o
  -8   4   2      614.37      585.54     17.56 o
  -7   4   2      277.47      264.05      9.11 o
  -6   4   2      233.57      241.00      8.29 o
  -5   4   2     1112.13     1088.14     17.77 o
  -4   4   2     1084.06     1011.96     14.51 o
  -3   4   2      634.29      619.01     10.05 o
  -2   4   2     2132.37     2398.36     33.57 o
  -1   4   2     2584.82     2954.14     44.92 o
   0   4   2     1224.83     1148.58     16.82 o
   1   4   2     1302.56     1260.13     16.72 o
   2   4   2      132.16      126.06      3.74 o
   3   4   2      500.04      489.15      6.23 o
   4   4   2     1219.17     1235.72     13.78 o
   5   4   2      266.63      296.78      4.94 o
   6   4   2       31.52       27.77      2.15 o
   7   4   2      347.75      317.52      7.86 o
   8   4   2      388.67      362.57     14.32 o
   9   4   2      391.73      359.14     12.84 o
  10   4   2      314.89      335.33     13.31 o
  11   4   2       12.49       15.60      7.92 o
  12   4   2        7.80       11.81      8.96 o
 -10   5   2      391.32      437.51     20.99 o
  -9   5   2        3.59       -3.45      4.29 o
  -8   5   2      431.02      411.87     21.98 o
  -7   5   2      854.27      802.08     20.98 o
  -6   5   2      225.09      223.92      8.21 o
  -5   5   2      559.21      525.60     10.80 o
  -4   5   2        0.01        0.57      1.70 o
  -3   5   2     1446.02     1455.82     19.25 o
  -2   5   2     4948.82     4954.65     66.98 o
  -1   5   2     3981.31     4243.40     57.54 o
   0   5   2      284.74      293.11      5.62 o
   1   5   2      437.89      491.56      8.01 o
   2   5   2      909.60      862.33     10.79 o
   3   5   2      233.54      216.01      4.02 o
   4   5   2     1111.40     1093.10     15.27 o
   5   5   2      547.66      583.52      9.57 o
   6   5   2      334.17      318.04      6.01 o
   7   5   2        5.48        4.09      2.04 o
   8   5   2        4.34        9.34      3.20 o
   9   5   2      537.95      499.11     15.71 o
  10   5   2      194.87      188.56     14.99 o
  11   5   2       36.51       32.63      7.99 o
  12   5   2      120.10       91.01     12.76 o
  -9   6   2      242.47      305.66     13.64 o
  -8   6   2      197.84      207.11     13.89 o
  -7   6   2      102.53      115.91     10.38 o
  -6   6   2      388.29      357.66     12.53 o
  -5   6   2      459.04      444.33     11.92 o
  -4   6   2      309.76      319.29      7.79 o
  -3   6   2      552.40      552.79      9.60 o
  -2   6   2      260.53      299.68      6.83 o
  -1   6   2      208.73      216.15      6.72 o
   0   6   2        1.99        8.12      1.82 o
   1   6   2      142.76      172.02      4.33 o
   2   6   2       64.89       71.34      2.81 o
   3   6   2      100.28      106.38      3.53 o
   4   6   2      369.87      376.32      6.63 o
   5   6   2       33.16       35.05      1.89 o
   6   6   2       48.19       39.37      2.32 o
   7   6   2      359.93      361.42     10.42 o
   8   6   2      428.50      393.03     13.21 o
   9   6   2       19.84       23.58      5.11 o
  10   6   2       31.74       29.67      5.77 o
  11   6   2       23.89       32.64      6.59 o
  12   6   2       71.27       83.55      9.03 o
  -9   7   2       60.25       64.80      9.31 o
  -8   7   2      209.70      218.02     12.41 o
  -7   7   2       13.16       19.77      4.95 o
  -6   7   2        0.01       -0.39      3.22 o
  -5   7   2        7.04        2.94      3.24 o
  -4   7   2       29.77       27.60      3.77 o
  -3   7   2       28.73       22.54      3.37 o
  -2   7   2        1.12        2.42      2.14 o
  -1   7   2      106.39      117.14      4.19 o
   0   7   2      325.45      272.17      6.05 o
   1   7   2      618.66      591.88     10.07 o
   2   7   2     3118.82     3183.87     35.45 o
   3   7   2      367.27      359.75      6.69 o
   4   7   2      494.52      526.89      8.58 o
   5   7   2     1348.92     1277.87     15.89 o
   6   7   2     1889.65     1824.83     24.99 o
   7   7   2     1077.29      984.43     18.10 o
   8   7   2      392.94      338.94     15.51 o
   9   7   2       17.47       13.99      4.67 o
  10   7   2       23.37       21.28      5.36 o
  11   7   2      213.86      205.20     11.79 o
  12   7   2      106.66      123.11     16.95 o
  -8   8   2       73.62       90.30     10.34 o
  -7   8   2       35.36       46.70      6.28 o
  -6   8   2      114.14      118.05      8.62 o
  -5   8   2      205.74      195.32     22.31 o
  -4   8   2        0.70        0.19      3.02 o
  -3   8   2     1128.25     1134.41     25.33 o
  -2   8   2     1117.10     1060.99     20.69 o
  -1   8   2     1253.63     1213.73     19.74 o
   0   8   2      155.79      161.04      6.07 o
   1   8   2      605.61      579.04     10.27 o
   2   8   2      937.38      939.09     13.66 o
   3   8   2     1181.42     1201.02     15.52 o
   4   8   2     4114.83     3978.90     44.16 o
   5   8   2      609.24      557.89      9.50 o
   6   8   2      276.50      278.99     10.07 o
   7   8   2       32.72       34.16      4.44 o
   8   8   2     1003.39      950.88     20.73 o
   9   8   2      743.41      751.95     20.95 o
  10   8   2      556.16      584.39     18.71 o
  11   8   2      256.77      247.93     13.46 o
  12   8   2        4.82        9.39      5.63 o
  -7   9   2      162.13      176.85     13.71 o
  -6   9   2      179.61      203.65     11.07 o
  -5   9   2       34.18       28.52      5.17 o
  -4   9   2        0.00        3.11      5.08 o
  -3   9   2      491.55      476.99     14.71 o
  -2   9   2      151.77      132.52      9.24 o
  -1   9   2       87.76       91.77      5.66 o
   0   9   2       12.70       15.05      3.20 o
   1   9   2     1026.49     1025.73     16.32 o
   2   9   2      230.73      218.54      5.61 o
   3   9   2     2768.28     2762.70     40.67 o
   4   9   2      314.36      330.66      6.64 o
   5   9   2       16.17       12.44      2.34 o
   6   9   2     1080.39     1038.82     21.39 o
   7   9   2     2186.69     2055.58     42.26 o
   8   9   2      188.18      201.60      8.90 o
   9   9   2        5.56       12.58      4.67 o
  10   9   2        6.45        2.56      4.77 o
  11   9   2       27.71       35.22      7.14 o
  -6  10   2       66.00       73.23     16.69 o
  -5  10   2        6.83       16.58      4.98 o
  -4  10   2        0.02        5.71      3.84 o
  -3  10   2        1.52        2.94      3.40 o
  -2  10   2       82.94       76.07      6.55 o
  -1  10   2       25.40       36.75      5.74 o
   0  10   2       89.48       77.86      5.78 o
   1  10   2      257.62      265.73      7.76 o
   2  10   2     1492.44     1536.78     24.82 o
   3  10   2       26.09       21.19      2.80 o
   4  10   2      382.59      369.74     11.89 o
   5  10   2       86.41       84.48      5.19 o
   6  10   2        1.80        2.88      3.05 o
   7  10   2       13.77        9.51      3.44 o
   8  10   2        0.76       -2.82      2.82 o
   9  10   2       43.69       46.00     10.82 o
  10  10   2        1.48        0.68      4.72 o
  11  10   2      130.06      165.30     12.45 o
  -5  11   2       99.38      108.43     16.53 o
  -4  11   2      588.01      674.04     20.40 o
  -3  11   2      650.31      716.85     20.63 o
  -2  11   2      111.55      118.67     10.48 o
  -1  11   2      115.86      113.91      8.13 o
   0  11   2        3.14       -1.00      3.24 o
   1  11   2      248.39      239.26     14.82 o
   2  11   2      130.03      157.45      6.16 o
   3  11   2        1.64       -0.17      2.48 o
   4  11   2       37.41       33.34      4.34 o
   5  11   2        0.91        0.50      2.54 o
   6  11   2      181.47      193.05      8.83 o
   7  11   2      645.66      585.70     15.63 o
   8  11   2        1.54        4.27      5.89 o
   9  11   2        0.04        5.59      9.25 o
  10  11   2       40.40       48.27      7.33 o
  -4  12   2        4.49        1.91      7.95 o
  -3  12   2      215.58      221.62     21.30 o
  -2  12   2      696.26      752.02     26.68 o
  -1  12   2      436.60      509.28     20.65 o
   0  12   2      270.34      254.87     27.66 o
   1  12   2        0.03       -2.78      2.78 o
   2  12   2       76.43       66.76      4.97 o
   3  12   2      151.47      168.77      7.49 o
   4  12   2      139.73      140.19      9.24 o
   5  12   2      146.81      144.32      8.05 o
   6  12   2       36.36       51.85      6.39 o
   7  12   2        7.92        9.86      4.83 o
   8  12   2       46.50       49.44      6.82 o
   9  12   2        4.53        3.94      8.65 o
  -2  13   2      168.00      197.46     20.67 o
  -1  13   2      136.42      133.28     12.40 o
   0  13   2      165.35      172.64     13.15 o
   1  13   2      515.23      547.37     21.43 o
   2  13   2       15.03       11.45      7.47 o
   3  13   2       25.72       36.22      5.62 o
   4  13   2       16.98       22.16      5.52 o
   5  13   2       27.46       30.06      5.37 o
   6  13   2       59.14       70.56      7.45 o
   7  13   2        2.55       -2.65      4.46 o
   8  13   2        0.07        0.11      4.83 o
   1  14   2       77.80       93.16     15.26 o
   4  14   2       61.98       63.59     12.72 o
   5  14   2       72.32      101.11     16.53 o
   6  14   2      519.90      660.42     38.79 o
  -7 -13   3       29.11       19.06      7.30 o
  -6 -13   3      232.85      203.10     15.63 o
  -5 -13   3       11.13        5.21      6.36 o
  -4 -13   3       37.41       21.78     10.65 o
  -3 -13   3        0.44        9.13     10.65 o
  -2 -13   3       45.22       32.43      9.54 o
  -1 -13   3      263.95      282.99     22.26 o
   0 -13   3       46.61       79.49     13.67 o
   1 -13   3        4.26       15.58      8.90 o
  -8 -12   3        9.46        8.94      6.02 o
  -7 -12   3      235.50      217.75     15.85 o
  -6 -12   3      422.68      497.48     21.46 o
  -5 -12   3      477.18      527.89     21.80 o
  -4 -12   3       31.42       34.02      6.96 o
  -3 -12   3       37.63       34.80      6.83 o
  -2 -12   3       92.50       82.83      9.21 o
  -1 -12   3      249.11      263.91     20.35 o
   0 -12   3       46.24       88.71     13.99 o
   1 -12   3       46.45       42.93     10.81 o
   2 -12   3       42.90       31.16     10.49 o
   3 -12   3       41.39       55.33     12.72 o
  -9 -11   3      116.24      146.48     17.97 o
  -8 -11   3       17.30       22.58      7.06 o
  -7 -11   3      258.81      274.28     15.62 o
  -6 -11   3      128.33      144.52     12.36 o
  -5 -11   3      146.53      142.00     13.99 o
  -4 -11   3      700.82      693.00     34.66 o
  -3 -11   3      425.12      383.15     24.17 o
  -2 -11   3      364.21      381.90     16.75 o
  -1 -11   3       19.64       11.76      7.00 o
   0 -11   3       62.00       65.50     11.13 o
   1 -11   3       23.35       31.16      9.22 o
   2 -11   3      477.86      503.34     29.25 o
   3 -11   3       75.01       84.41     10.09 o
   4 -11   3       78.96       90.62     15.26 o
 -10 -10   3       40.56       24.14      8.31 o
  -9 -10   3      112.33      124.31     10.15 o
  -8 -10   3       27.82       32.09      6.02 o
  -7 -10   3      273.22      300.33     12.58 o
  -6 -10   3        1.94        2.55      4.15 o
  -5 -10   3      356.81      342.99     15.94 o
  -4 -10   3       31.09       18.93      5.16 o
  -3 -10   3       35.37       33.06      4.58 o
  -2 -10   3       28.35       34.09      4.68 o
  -1 -10   3      210.67      192.45      8.91 o
   0 -10   3       50.21       48.65      9.86 o
   1 -10   3      356.98      361.53     22.58 o
   2 -10   3        9.94        4.45      6.36 o
   3 -10   3      567.63      593.19     22.92 o
   4 -10   3       61.26       57.39      8.43 o
   5 -10   3       27.48       45.15     11.45 o
   6 -10   3       39.35       32.43     11.45 o
 -11  -9   3        9.79       -0.31      5.14 o
 -10  -9   3      445.56      441.67     16.89 o
  -9  -9   3        3.87        3.08      4.58 o
  -8  -9   3      190.57      192.42     13.25 o
  -7  -9   3      461.22      463.08     15.71 o
  -6  -9   3       22.34       24.27      4.83 o
  -5  -9   3       30.95       22.38      4.38 o
  -4  -9   3      157.18      161.55      6.65 o
  -3  -9   3        1.40        6.30      2.58 o
  -2  -9   3       36.80       41.32      4.75 o
  -1  -9   3       60.56       55.29      8.01 o
   0  -9   3       87.84       94.82      6.85 o
   1  -9   3      515.25      474.73     25.12 o
   2  -9   3      194.81      152.94     15.90 o
   3  -9   3      442.20      412.09     24.48 o
   4  -9   3      377.35      374.25     17.42 o
   5  -9   3      134.91      143.89     12.36 o
   6  -9   3      261.79      261.49     16.72 o
   7  -9   3        9.69        5.72      8.27 o
 -11  -8   3        4.49        0.43      6.12 o
 -10  -8   3        0.14       -6.70     12.52 o
  -9  -8   3        0.75        1.71      4.77 o
  -8  -8   3        9.46       14.49      5.05 o
  -7  -8   3       56.37       59.00      6.28 o
  -6  -8   3       50.25       41.08      4.36 o
  -5  -8   3       33.43       28.94      4.45 o
  -4  -8   3       26.47       27.81      3.45 o
  -3  -8   3      403.20      362.24      9.47 o
  -2  -8   3       81.13       88.50      4.27 o
  -1  -8   3        1.58        3.02      1.99 o
   0  -8   3      519.33      480.78     11.24 o
   1  -8   3     3658.27     3490.95     65.20 o
   2  -8   3      419.69      391.67     15.96 o
   3  -8   3      132.10      104.29     13.35 o
   4  -8   3       12.58        6.65      4.45 o
   5  -8   3      309.76      298.00     15.28 o
   6  -8   3      928.93      973.17     40.38 o
   7  -8   3     1176.09     1327.57     40.47 o
   8  -8   3      435.86      475.68     30.84 o
 -11  -7   3       48.25       45.10      6.43 o
 -10  -7   3       36.56       31.90      6.41 o
  -9  -7   3      468.80      482.53     16.28 o
  -8  -7   3      403.35      404.82     14.20 o
  -7  -7   3       17.63        5.14      4.19 o
  -6  -7   3        7.84        0.52      2.60 o
  -5  -7   3       26.96       30.30      3.49 o
  -4  -7   3      491.51      493.11      9.20 o
  -3  -7   3      530.49      546.76      9.99 o
  -2  -7   3      279.89      281.91      5.79 o
  -1  -7   3       10.04       11.58      1.82 o
   0  -7   3      734.51      742.66     15.73 o
   1  -7   3      234.87      230.84      6.88 o
   2  -7   3      673.35      656.86     13.74 o
   3  -7   3      153.32      149.75     10.65 o
   4  -7   3      162.09      155.57      8.03 o
   5  -7   3     1317.74     1242.48     27.94 o
   6  -7   3      578.04      579.25     38.95 o
   7  -7   3       68.44       69.06      9.09 o
   8  -7   3      164.96      206.00     15.40 o
 -12  -6   3      541.72      595.66     22.81 o
 -11  -6   3       95.77      107.70      8.26 o
 -10  -6   3       32.79       26.74      5.89 o
  -9  -6   3      597.02      588.27     18.03 o
  -8  -6   3      163.99      148.23     12.98 o
  -7  -6   3     1444.29     1311.33     29.03 o
  -6  -6   3      641.81      608.08     12.90 o
  -5  -6   3       96.98       99.34      3.34 o
  -4  -6   3      115.17      116.64      5.24 o
  -3  -6   3       12.77       27.83      2.14 o
  -2  -6   3      188.17      198.55      4.21 o
  -1  -6   3        0.08       -1.08      1.08 o
   0  -6   3        6.71        2.37      1.53 o
   1  -6   3      390.57      412.20      8.45 o
   2  -6   3      461.60      455.00      9.23 o
   3  -6   3     3099.70     2999.47     48.40 o
   4  -6   3      316.94      307.58     15.91 o
   5  -6   3      150.57      131.66      8.20 o
   6  -6   3       61.08       54.46      7.30 o
   7  -6   3      139.57      134.07      8.87 o
   8  -6   3      342.99      369.81     14.01 o
   9  -6   3       62.81       84.11     10.68 o
 -12  -5   3       85.71       94.39     13.48 o
 -11  -5   3        7.21        6.74      4.38 o
 -10  -5   3       63.29       57.14      7.25 o
  -9  -5   3      323.54      321.06     12.93 o
  -8  -5   3        0.37       -0.46      3.05 o
  -7  -5   3        4.87        3.89      3.10 o
  -6  -5   3     1228.80     1246.78     21.14 o
  -5  -5   3      670.33      664.51     10.62 o
  -4  -5   3      595.28      674.83      8.16 o
  -3  -5   3     1307.28     1126.97     16.07 o
  -2  -5   3      317.35      277.70      7.46 o
  -1  -5   3       10.87       12.32      1.76 o
   0  -5   3     1752.26     1771.70     23.59 o
   1  -5   3     1219.12     1347.01     22.66 o
   2  -5   3      275.39      249.68      4.89 o
   3  -5   3      288.62      268.68      5.31 o
   4  -5   3      206.03      229.57      5.95 o
   5  -5   3       80.33       93.73      6.66 o
   6  -5   3        8.29       12.90      3.85 o
   7  -5   3       40.64       55.47      5.92 o
   8  -5   3        0.89        0.35      3.89 o
   9  -5   3       67.90       74.02      8.68 o
  10  -5   3      255.87      295.01     35.45 o
 -12  -4   3      169.51      218.61     17.87 o
 -11  -4   3       74.96       77.01     26.07 o
 -10  -4   3      154.78      152.57     10.28 o
  -9  -4   3      165.69      187.29     10.18 o
  -8  -4   3      204.84      210.16      8.14 o
  -7  -4   3      415.21      444.31     12.96 o
  -6  -4   3        4.31        6.23      1.68 o
  -5  -4   3     1631.68     1687.65     23.75 o
  -4  -4   3      145.91      130.70      2.80 o
  -3  -4   3     1564.13     1431.39     17.95 o
  -2  -4   3     9402.75     9852.40    118.61 o
  -1  -4   3        0.14       16.96      1.39 o
   0  -4   3      615.32      717.27     10.61 o
   1  -4   3     1947.70     1742.38     22.95 o
   2  -4   3     1215.23     1123.11     13.71 o
   3  -4   3      507.25      510.85      8.01 o
   4  -4   3       81.20       86.03      3.25 o
   5  -4   3        0.21       -2.82      2.82 o
   6  -4   3       52.19       49.03      3.85 o
   7  -4   3        1.26        4.74      2.84 o
   8  -4   3      112.79      107.74     13.25 o
   9  -4   3      226.28      238.44     11.32 o
  10  -4   3        0.64        1.36     11.61 o
 -12  -3   3       31.32       18.15      9.77 o
 -11  -3   3       92.53      110.45     13.99 o
 -10  -3   3      107.70      112.88      7.56 o
  -9  -3   3        4.83       -0.20      3.16 o
  -8  -3   3      222.14      223.64      6.23 o
  -7  -3   3     1227.59     1260.24     17.72 o
  -6  -3   3     1065.37      980.86     11.37 o
  -5  -3   3     1095.88     1163.11     13.82 o
  -4  -3   3     1201.80     1301.84     14.88 o
  -3  -3   3     1965.63     2144.72     21.85 o
  -2  -3   3     4949.97     4720.30     53.43 o
  -1  -3   3     8141.95     7803.90     93.78 o
   0  -3   3      415.98      428.75      6.73 o
   1  -3   3      631.46      632.65      9.33 o
   2  -3   3      120.18      148.92      4.01 o
   3  -3   3       41.30       70.39      2.54 o
   4  -3   3       25.24       20.42      2.18 o
   5  -3   3      242.77      218.12      4.87 o
   6  -3   3       92.32       88.90      4.63 o
   7  -3   3      205.49      197.61      8.95 o
   8  -3   3       20.28       16.15      3.68 o
   9  -3   3        7.99        9.09      4.75 o
  10  -3   3      233.57      257.45     22.42 o
  11  -3   3       19.71       27.88      8.64 o
 -12  -2   3        0.20       -7.63      7.63 o
 -11  -2   3      604.37      553.16     52.46 o
 -10  -2   3        0.19       -2.97      6.73 o
  -9  -2   3      549.86      533.86     13.76 o
  -8  -2   3      492.61      484.90     12.44 o
  -7  -2   3     2506.20     2477.51     31.58 o
  -6  -2   3       70.36       60.59      2.87 o
  -5  -2   3       22.89       27.36      1.47 o
  -4  -2   3      210.90      169.13      2.71 o
  -3  -2   3     3554.74     3610.79     31.63 o
  -2  -2   3     1286.19     1237.21     12.93 o
  -1  -2   3     1481.06     1594.84     16.03 o
   0  -2   3      976.31     1082.45     14.62 o
   1  -2   3     1589.51     1480.79     14.85 o
   2  -2   3      731.60      813.41     10.18 o
   3  -2   3       50.38       83.47      2.03 o
   4  -2   3      388.92      393.12      6.20 o
   5  -2   3     1147.56     1165.82     12.31 o
   6  -2   3      858.22      849.51     11.12 o
   7  -2   3      302.29      255.44      8.51 o
   8  -2   3        1.12       -1.96      2.75 o
   9  -2   3      166.00      167.33     26.23 o
  10  -2   3       61.93       47.42      9.00 o
  11  -2   3       19.49       16.54      8.15 o
 -12  -1   3      287.48      285.18     19.89 o
 -11  -1   3      229.32      200.60     16.29 o
 -10  -1   3       51.48       45.75      9.32 o
  -9  -1   3      251.41      256.53     14.82 o
  -8  -1   3       11.82       13.26      3.76 o
  -7  -1   3       92.99       92.52      3.66 o
  -6  -1   3      984.37     1045.78     12.07 o
  -5  -1   3      273.24      266.43      4.36 o
  -4  -1   3       10.87        7.59      1.17 o
  -3  -1   3      270.77      239.21      3.23 o
  -2  -1   3     3437.36     3630.56     31.63 o
  -1  -1   3     5598.70     5731.93     64.11 o
   0  -1   3     9391.61     9510.90     85.29 o
   1  -1   3     5237.15     5237.82     61.39 o
   2  -1   3      918.85      944.85      9.87 o
   3  -1   3        1.61        3.39      1.01 o
   4  -1   3      952.72     1010.79     11.15 o
   5  -1   3      339.87      385.50      5.58 o
   6  -1   3     1239.63     1226.29     14.62 o
   7  -1   3     1600.14     1608.55     24.65 o
   8  -1   3      621.96      534.44     15.56 o
   9  -1   3       95.04       99.43      7.87 o
  10  -1   3        4.67       -1.21      6.72 o
  11  -1   3      146.97      180.03     26.87 o
 -12   0   3       30.73       47.32     10.86 o
 -11   0   3       74.86      103.07     12.37 o
 -10   0   3       30.39       37.48      6.50 o
  -9   0   3      751.04      788.85     21.44 o
  -8   0   3     1345.28     1308.05     32.98 o
  -7   0   3       29.31       36.64      2.43 o
  -6   0   3        0.24        0.70      1.34 o
  -5   0   3     2742.03     2787.85     28.04 o
  -4   0   3       20.07       38.11      1.75 o
  -3   0   3      673.95      781.79      8.68 o
  -2   0   3     2341.19     2257.30     22.43 o
  -1   0   3     9729.53    10057.04     90.44 o
   0   0   3      980.27     1056.26      8.47 o
   1   0   3     1216.25     1363.12     16.20 o
   2   0   3      173.18      176.23      3.98 o
   3   0   3      653.81      574.78      6.65 o
   4   0   3     2423.32     2496.52     23.60 o
   5   0   3     3275.32     3254.03     30.62 o
   6   0   3      579.08      610.76      7.97 o
   7   0   3      115.51      111.12      3.95 o
   8   0   3      794.68      738.87     15.74 o
   9   0   3     1370.23     1301.73     37.09 o
  10   0   3      580.53      605.06     52.94 o
  11   0   3      344.66      347.34     18.65 o
  12   0   3        0.98       -3.63      8.00 o
 -11   1   3      187.10      191.16     19.24 o
 -10   1   3        0.23       -0.15      6.33 o
  -9   1   3      738.12      727.40     31.15 o
  -8   1   3      633.17      699.05     23.57 o
  -7   1   3      508.55      465.82      9.00 o
  -6   1   3      336.20      335.68      5.80 o
  -5   1   3      301.20      314.04      5.24 o
  -4   1   3     3209.91     3451.83     33.89 o
  -3   1   3      458.02      471.47      5.84 o
  -2   1   3      524.70      511.46      5.89 o
  -1   1   3      787.90      678.72      6.91 o
   0   1   3     8166.06     8906.06     82.95 o
   1   1   3     2587.78     2801.60     23.85 o
   2   1   3     1881.01     1862.37     18.16 o
   3   1   3     3776.87     3874.96     37.08 o
   4   1   3       12.82       15.31      1.11 o
   5   1   3     1463.18     1564.33     15.50 o
   6   1   3     3170.02     3300.48     32.83 o
   7   1   3     4482.05     4429.34     46.61 o
   8   1   3     1436.14     1448.87     23.05 o
   9   1   3      120.06      106.18     10.76 o
  10   1   3       31.22       26.10      8.41 o
  11   1   3      278.98      299.85     18.43 o
  12   1   3      148.81      148.62     21.78 o
 -11   2   3       20.30        7.92      7.86 o
 -10   2   3       75.56       67.02      7.73 o
  -9   2   3      451.98      446.73     15.41 o
  -8   2   3        0.80       -0.46      2.84 o
  -7   2   3        0.15        0.18      2.71 o
  -6   2   3      108.88      111.65      3.47 o
  -5   2   3      206.83      183.40      4.44 o
  -4   2   3      109.55       73.29      2.27 o
  -3   2   3       94.82      103.48      2.67 o
  -2   2   3     1299.91     1323.65     14.03 o
  -1   2   3      658.03      640.10      7.97 o
   0   2   3       33.03       31.05      1.66 o
   1   2   3     4220.00     4417.49     46.68 o
   2   2   3      327.71      376.81      4.77 o
   3   2   3      161.25      126.15      2.26 o
   4   2   3      944.97      997.75      9.95 o
   5   2   3       68.33       55.49      1.69 o
   6   2   3      372.93      377.78      5.35 o
   7   2   3     1661.04     1652.69     17.71 o
   8   2   3      387.41      367.62     16.63 o
   9   2   3      254.44      253.72     11.47 o
  10   2   3      335.86      364.73     20.99 o
  11   2   3      118.61      106.87     12.31 o
  12   2   3       20.15        5.97     24.80 o
 -11   3   3       84.90      106.42     12.70 o
 -10   3   3       61.68       50.22      7.21 o
  -9   3   3       62.84       65.58      7.14 o
  -8   3   3      156.21      177.06      8.11 o
  -7   3   3       10.92        8.10      3.07 o
  -6   3   3       47.41       45.52      2.95 o
  -5   3   3      194.01      192.54      4.20 o
  -4   3   3     1222.06     1170.21     17.56 o
  -3   3   3     1332.02     1257.36     16.41 o
  -2   3   3     8120.84     8367.41     97.30 o
  -1   3   3      568.64      462.93      8.73 o
   0   3   3      825.01      812.79     17.58 o
   1   3   3     3874.71     3988.99     48.19 o
   2   3   3       15.70        4.08      0.77 o
   3   3   3     2507.88     2600.82     25.63 o
   4   3   3       49.23       31.58      1.43 o
   5   3   3      215.21      177.29      3.33 o
   6   3   3       82.51       83.00      1.98 o
   7   3   3       12.81        4.56      1.47 o
   8   3   3       24.92       28.18      3.17 o
   9   3   3      208.35      190.35      9.90 o
  10   3   3       67.19       79.78      7.66 o
  11   3   3       30.67       28.66      9.10 o
  12   3   3       93.49       91.48     12.72 o
 -10   4   3       86.08      112.48     16.24 o
  -9   4   3       47.37       49.15      6.85 o
  -8   4   3      228.32      244.41     11.26 o
  -7   4   3        3.84        1.79      2.82 o
  -6   4   3        1.41        2.60      2.40 o
  -5   4   3      471.13      467.00     11.62 o
  -4   4   3       11.64       17.35      2.09 o
  -3   4   3        6.70        2.37      1.63 o
  -2   4   3     3487.62     3700.83     47.67 o
  -1   4   3     5367.72     5324.09     79.06 o
   0   4   3     4874.60     5209.27    105.74 o
   1   4   3      265.20      364.07      6.49 o
   2   4   3        3.20        1.86      0.86 o
   3   4   3     1091.12     1117.87     13.81 o
   4   4   3      506.47      465.49      6.42 o
   5   4   3     1362.02     1300.44     18.85 o
   6   4   3       34.65       35.05      2.52 o
   7   4   3      424.49      389.46      8.78 o
   8   4   3      734.30      739.91     15.70 o
   9   4   3        0.15       -3.80      4.27 o
  10   4   3      343.74      342.72     13.48 o
  11   4   3       85.14       85.47     11.56 o
  12   4   3       11.86        5.19      8.55 o
 -10   5   3       12.85       11.61      5.76 o
  -9   5   3      269.72      274.54     16.68 o
  -8   5   3      146.59      142.28      9.54 o
  -7   5   3      597.44      566.22     16.83 o
  -6   5   3      474.30      473.11     10.61 o
  -5   5   3      911.70      856.02     15.19 o
  -4   5   3     1692.15     1587.63     21.40 o
  -3   5   3     2722.32     2646.32     32.80 o
  -2   5   3        2.92        2.03      1.81 o
  -1   5   3      233.84      236.06      6.18 o
   0   5   3     1559.05     2067.66     29.15 o
   1   5   3     1726.91     1656.64     23.76 o
   2   5   3     1883.56     1971.60     23.45 o
   3   5   3       18.74       17.00      1.49 o
   4   5   3      311.52      312.08      5.33 o
   5   5   3        0.76        2.85      0.96 o
   6   5   3      324.88      340.31      6.59 o
   7   5   3        3.78        6.27      2.46 o
   8   5   3      191.66      195.01      7.30 o
   9   5   3       29.52       19.24      7.68 o
  10   5   3      668.63      630.37     18.84 o
  11   5   3       92.50       99.04     22.52 o
  12   5   3       98.94       96.80     12.34 o
  -9   6   3       12.38       21.69      5.74 o
  -8   6   3      154.21      151.76     10.16 o
  -7   6   3       19.84       17.39      4.38 o
  -6   6   3       14.69       29.43      4.82 o
  -5   6   3      178.59      159.03      7.12 o
  -4   6   3      175.84      179.03      9.22 o
  -3   6   3      308.89      298.61      5.95 o
  -2   6   3      132.52      129.60      5.93 o
  -1   6   3        0.13        0.68      1.72 o
   0   6   3        6.19        4.34      1.43 o
   1   6   3      313.72      342.80      6.44 o
   2   6   3        8.45       21.51      1.67 o
   3   6   3       30.74       45.14      2.33 o
   4   6   3        1.48        0.63      1.08 o
   5   6   3      414.34      431.01      8.93 o
   6   6   3      333.71      299.46      9.79 o
   7   6   3      803.51      737.70     15.91 o
   8   6   3     1468.94     1396.67     30.66 o
   9   6   3        1.49        0.57      4.14 o
  10   6   3       73.27       67.14     12.08 o
  11   6   3       92.87       93.29      9.85 o
  12   6   3       27.35       33.75      8.55 o
  -9   7   3      480.31      558.96     22.92 o
  -8   7   3       40.01       42.16      6.21 o
  -7   7   3        6.13        3.43      3.87 o
  -6   7   3       34.23       37.77      5.43 o
  -5   7   3      594.52      548.50     22.41 o
  -4   7   3       36.36       24.87      3.61 o
  -3   7   3      239.84      249.09      6.53 o
  -2   7   3        5.54        6.63      2.07 o
  -1   7   3       40.35       41.48      2.78 o
   0   7   3      934.08     1047.53     15.59 o
   1   7   3     1221.39     1308.59     20.95 o
   2   7   3      610.77      543.02      9.26 o
   3   7   3       51.39       46.11      2.52 o
   4   7   3      501.58      446.47      6.71 o
   5   7   3       58.25       57.21      2.59 o
   6   7   3       87.16       65.52      3.62 o
   7   7   3       18.27       19.82      3.49 o
   8   7   3      128.76      105.50      7.65 o
   9   7   3     1822.05     1647.69     38.74 o
  10   7   3      354.54      400.71     14.86 o
  11   7   3      191.32      215.32     12.15 o
  12   7   3       16.76       24.57     13.74 o
  -8   8   3      161.34      156.16     12.93 o
  -7   8   3      211.56      213.33     12.21 o
  -6   8   3       25.83       28.05      5.53 o
  -5   8   3      298.68      313.31     12.10 o
  -4   8   3        2.38        6.39      3.46 o
  -3   8   3       40.95       28.90      4.42 o
  -2   8   3      237.68      208.42      7.56 o
  -1   8   3        0.45        1.44      1.72 o
   0   8   3      184.86      152.96      4.79 o
   1   8   3       13.51       15.64      2.20 o
   2   8   3      767.07      796.11     12.83 o
   3   8   3     2474.51     2470.93     30.28 o
   4   8   3      172.59      181.63      4.53 o
   5   8   3      101.17       85.08      3.47 o
   6   8   3      727.73      661.34     17.42 o
   7   8   3      598.53      610.81     16.88 o
   8   8   3      330.18      315.41     11.97 o
   9   8   3       97.95       93.20      8.05 o
  10   8   3       89.06       86.70      8.59 o
  11   8   3      335.54      320.49     14.24 o
  12   8   3      313.21      297.98     23.69 o
  -7   9   3        2.53        3.52     14.15 o
  -6   9   3       36.80       51.77      6.64 o
  -5   9   3       65.05       70.56     10.19 o
  -4   9   3      156.59      161.92      9.69 o
  -3   9   3      113.80      128.59      8.32 o
  -2   9   3       35.86       24.06      4.09 o
  -1   9   3       26.49       28.23      3.69 o
   0   9   3       14.43       18.55      2.43 o
   1   9   3       89.68       87.40      4.23 o
   2   9   3      625.18      608.46     11.21 o
   3   9   3        0.16        0.65      2.06 o
   4   9   3      367.47      359.11      7.30 o
   5   9   3     2187.10     2074.20     28.97 o
   6   9   3      274.33      251.13     10.25 o
   7   9   3       32.05       35.96      5.13 o
   8   9   3      179.57      181.39      9.84 o
   9   9   3      412.18      403.85     18.52 o
  10   9   3      284.36      291.09     13.19 o
  11   9   3       74.18       85.17      9.53 o
  -6  10   3        2.16        9.03      5.51 o
  -5  10   3        0.46        2.64      3.90 o
  -4  10   3      141.40      125.91     10.27 o
  -3  10   3        6.11       -1.53      3.24 o
  -2  10   3      316.24      260.70     12.22 o
  -1  10   3       62.52       69.73      6.16 o
   0  10   3      158.18      164.12      7.25 o
   1  10   3        2.52        7.34      2.39 o
   2  10   3       19.03       27.28      3.20 o
   3  10   3      314.31      326.67      7.21 o
   4  10   3       78.48       82.79      4.99 o
   5  10   3       12.93       12.80      3.33 o
   6  10   3      114.00      104.26      7.55 o
   7  10   3        4.22        6.66      3.90 o
   8  10   3      109.70      112.20      9.38 o
   9  10   3       63.40       67.85      8.22 o
  10  10   3       26.34       28.04      6.42 o
  11  10   3        4.93        4.29      5.61 o
  -5  11   3       69.66       72.81      9.33 o
  -4  11   3       57.05       56.09     10.37 o
  -3  11   3       64.90       65.27      6.96 o
  -2  11   3       56.39       73.98      8.59 o
  -1  11   3      567.09      596.79     32.76 o
   0  11   3      220.39      209.09      9.47 o
   1  11   3        3.73        6.83      3.06 o
   2  11   3      405.26      401.87      9.20 o
   3  11   3     1345.89     1341.55     20.84 o
   4  11   3      104.64      114.77      8.11 o
   5  11   3      180.94      176.99      7.97 o
   6  11   3      211.31      218.21     10.08 o
   7  11   3      120.09      114.68      8.62 o
   8  11   3       63.51       66.02      7.33 o
   9  11   3       21.14       26.28      6.40 o
  10  11   3       23.25       26.53     10.90 o
  -4  12   3      331.16      403.18     26.71 o
  -3  12   3     1355.67     1466.47     58.51 o
  -2  12   3      773.29      737.04     21.25 o
  -1  12   3       27.96       34.92      5.72 o
   0  12   3     1089.97     1144.29     27.33 o
   1  12   3     1235.23     1352.50     30.40 o
   2  12   3      616.30      671.40     14.45 o
   3  12   3      777.89      784.54     16.45 o
   4  12   3       13.15       14.01      4.53 o
   5  12   3        1.37        3.30      3.24 o
   6  12   3      140.14      155.77      9.87 o
   7  12   3      270.72      287.94     12.46 o
   8  12   3      218.16      225.71     12.73 o
   9  12   3      369.61      389.76     15.71 o
  -1  13   3      400.96      365.98     26.71 o
   0  13   3       18.78       20.99      9.86 o
   1  13   3      436.26      491.58     16.21 o
   2  13   3      312.11      319.93     17.78 o
   3  13   3       68.60       81.64      7.62 o
   4  13   3      124.52      129.88      9.36 o
   5  13   3        0.03        0.69      6.01 o
   6  13   3       13.23       21.40      6.38 o
   7  13   3       37.29       38.27     14.15 o
   8  13   3        2.77        0.12      7.95 o
   1  14   3       41.99       49.92     12.72 o
   4  14   3        8.34       25.12      8.90 o
   5  14   3        5.21       11.76      6.38 o
   6  14   3       25.44       35.92      7.78 o
  -6 -13   4       58.22       41.84     12.72 o
  -5 -13   4      390.32      456.15     21.24 o
  -4 -13   4       57.58       71.30      9.55 o
  -3 -13   4        1.77       -3.18      6.36 o
  -2 -13   4      121.99      130.69     17.49 o
  -1 -13   4       42.22       43.56     11.45 o
   0 -13   4        0.75       -6.68      6.68 o
  -8 -12   4       34.45       37.82      8.31 o
  -7 -12   4        0.44        2.15      5.28 o
  -6 -12   4       58.93       70.34      9.78 o
  -5 -12   4      163.91      145.78     12.70 o
  -4 -12   4       74.44       73.57      9.21 o
  -3 -12   4        0.32       -1.39      4.35 o
  -2 -12   4       84.81      111.32     14.31 o
  -1 -12   4       44.00       50.56     11.45 o
   0 -12   4       43.95       50.87     11.13 o
   1 -12   4       91.56       68.36     13.04 o
   2 -12   4      358.29      362.80     26.07 o
  -9 -11   4        3.05        6.85      6.51 o
  -8 -11   4       35.07       29.09     12.24 o
  -7 -11   4        6.01       10.00      6.28 o
  -6 -11   4      125.87      153.88     14.94 o
  -5 -11   4        0.17       -0.83      5.09 o
  -4 -11   4       22.91       23.12      6.06 o
  -3 -11   4      360.08      352.50     19.87 o
  -2 -11   4      239.80      217.96     12.59 o
  -1 -11   4      132.93      131.96     15.58 o
   0 -11   4      552.41      588.88     31.48 o
   1 -11   4      394.23      373.30     24.80 o
   2 -11   4        1.38       -0.32      6.04 o
   3 -11   4        8.10       15.55      6.25 o
   4 -11   4       90.62      119.56     17.81 o
 -10 -10   4       84.85       95.65     11.76 o
  -9 -10   4      313.05      332.20     17.97 o
  -8 -10   4       24.90       31.94      7.75 o
  -7 -10   4      175.92      164.64     13.51 o
  -6 -10   4       17.50       11.40      5.56 o
  -5 -10   4        1.46        0.82      4.93 o
  -4 -10   4       54.83       55.41      7.51 o
  -3 -10   4      842.72      824.32     21.39 o
  -2 -10   4      772.42      796.63     20.92 o
  -1 -10   4      489.13      548.44     19.90 o
   0 -10   4      472.34      416.86     24.48 o
   1 -10   4      911.44      842.62     38.47 o
   2 -10   4      264.89      226.71     18.44 o
   3 -10   4       72.12       46.74     10.81 o
   4 -10   4       28.67       24.69      7.47 o
   5 -10   4       11.49       13.35      8.90 o
 -10  -9   4       11.39        5.79      6.13 o
  -9  -9   4       29.22       33.31      6.56 o
  -8  -9   4      312.29      279.19     12.53 o
  -7  -9   4      217.55      210.43     10.43 o
  -6  -9   4       28.77       19.74      4.72 o
  -5  -9   4        0.18       -0.16      3.32 o
  -4  -9   4      641.44      649.95     17.62 o
  -3  -9   4      118.25      111.84      7.42 o
  -2  -9   4      631.48      593.79     16.52 o
  -1  -9   4       72.30       58.58      5.69 o
   0  -9   4      260.55      249.56      9.83 o
   1  -9   4      578.70      560.58     28.30 o
   2  -9   4      267.24      287.76     20.03 o
   3  -9   4       26.90       27.35      8.90 o
   4  -9   4       44.96       56.78      8.08 o
   5  -9   4       26.81       37.17      7.18 o
   6  -9   4      182.81      194.96     15.28 o
 -11  -8   4      201.56      230.68     14.17 o
 -10  -8   4      200.23      220.71     17.32 o
  -9  -8   4      284.95      302.72     13.22 o
  -8  -8   4       12.31       14.57      5.30 o
  -7  -8   4        0.26        0.64      4.27 o
  -6  -8   4        2.43       -2.56      3.40 o
  -5  -8   4      181.52      166.50      8.27 o
  -4  -8   4       11.06       16.88      3.08 o
  -3  -8   4       31.12       31.33      3.52 o
  -2  -8   4       68.94       67.95      6.20 o
  -1  -8   4      251.16      244.18      9.30 o
   0  -8   4        1.54       -0.85      2.50 o
   1  -8   4      169.39      195.03     16.89 o
   2  -8   4      135.84      105.88     13.04 o
   3  -8   4      845.44      839.44     37.20 o
   4  -8   4        2.66        6.04      6.36 o
   5  -8   4      570.48      573.14     35.93 o
   6  -8   4      256.14      240.60     15.27 o
   7  -8   4      263.23      310.67     33.07 o
 -11  -7   4      114.90      141.82     11.31 o
 -10  -7   4       26.11       27.87      6.12 o
  -9  -7   4        0.01        2.46      4.57 o
  -8  -7   4        4.20       -2.86      3.77 o
  -7  -7   4      849.03      824.15     21.19 o
  -6  -7   4     2988.66     2887.67     70.70 o
  -5  -7   4     2204.78     2345.29     37.03 o
  -4  -7   4      244.12      237.47      7.25 o
  -3  -7   4       50.93       51.86      3.78 o
  -2  -7   4      129.27      141.29      6.44 o
  -1  -7   4       17.82       21.73      2.00 o
   0  -7   4      918.89      962.64     17.96 o
   1  -7   4      546.84      558.04     15.66 o
   2  -7   4        4.78        2.01      1.81 o
   3  -7   4       73.06       67.10      7.19 o
   4  -7   4     2252.20     2086.83     73.13 o
   5  -7   4       69.26       87.59      8.99 o
   6  -7   4      194.73      184.59     17.17 o
   7  -7   4      102.24      118.67     11.41 o
   8  -7   4      723.62      804.80     29.23 o
 -12  -6   4       11.46        9.68      6.67 o
 -11  -6   4        0.77        0.71      5.09 o
 -10  -6   4       30.78       24.52      6.29 o
  -9  -6   4      213.25      214.03     20.47 o
  -8  -6   4      253.56      240.63     10.85 o
  -7  -6   4      195.46      207.40      9.72 o
  -6  -6   4     1756.47     1774.31     42.33 o
  -5  -6   4     2879.54     3037.71     47.42 o
  -4  -6   4       99.90      129.49      4.14 o
  -3  -6   4      180.75      178.64      5.63 o
  -2  -6   4        2.70        5.02      1.52 o
  -1  -6   4      535.74      580.73     11.19 o
   0  -6   4      174.77      190.78      5.23 o
   1  -6   4      337.05      331.22      7.38 o
   2  -6   4       35.52       32.79      1.74 o
   3  -6   4        5.77        6.15      2.08 o
   4  -6   4     1403.21     1371.74     28.73 o
   5  -6   4      535.08      529.24     14.89 o
   6  -6   4       73.44       82.69      6.67 o
   7  -6   4       58.90       54.37      7.75 o
   8  -6   4        7.62        6.96      5.48 o
   9  -6   4       89.13       98.21     13.35 o
 -12  -5   4       64.73       58.96     11.69 o
 -11  -5   4       86.49       83.18     10.67 o
 -10  -5   4      178.68      192.18     14.72 o
  -9  -5   4        0.79        0.52      4.77 o
  -8  -5   4      290.11      288.85     13.44 o
  -7  -5   4       50.06       42.89      4.27 o
  -6  -5   4      155.28      124.99      5.00 o
  -5  -5   4     1110.24     1134.41     15.23 o
  -4  -5   4     1112.49     1195.25     13.44 o
  -3  -5   4     1892.17     2081.63     27.39 o
  -2  -5   4     1913.51     1936.02     23.95 o
  -1  -5   4      870.76      923.66     13.59 o
   0  -5   4      318.09      289.26      5.82 o
   1  -5   4     1023.02     1013.05     16.17 o
   2  -5   4      140.96      111.23      3.04 o
   3  -5   4       14.64       14.64      1.82 o
   4  -5   4        6.27        8.36      2.61 o
   5  -5   4        0.28       -2.04      2.19 o
   6  -5   4      364.09      361.73     12.54 o
   7  -5   4        4.73       -1.01      3.80 o
   8  -5   4      105.71      116.96     13.33 o
   9  -5   4        5.01       12.71      4.83 o
  10  -5   4      320.96      347.86     26.71 o
 -12  -4   4        6.98       13.38      9.66 o
 -11  -4   4      192.24      194.71     15.96 o
 -10  -4   4       71.86       58.87      7.27 o
  -9  -4   4      313.22      307.07     12.68 o
  -8  -4   4       17.51       18.24      4.70 o
  -7  -4   4        4.70        6.05      6.15 o
  -6  -4   4     1272.48     1312.81     17.18 o
  -5  -4   4      668.23      682.47      9.14 o
  -4  -4   4     1217.72     1355.61     15.66 o
  -3  -4   4     5901.13     6593.77     68.11 o
  -2  -4   4      571.61      674.86      9.66 o
  -1  -4   4      992.25      955.79     12.67 o
   0  -4   4       71.07       43.68      1.73 o
   1  -4   4     2098.59     2157.19     34.25 o
   2  -4   4      844.19      827.69     10.76 o
   3  -4   4       58.74       54.35      2.63 o
   4  -4   4      612.57      578.88      9.39 o
   5  -4   4     2727.03     2673.54     44.36 o
   6  -4   4        2.51       -0.39      2.54 o
   7  -4   4       67.08       57.50      5.02 o
   8  -4   4      173.04      194.46     10.31 o
   9  -4   4       11.19       21.23      5.25 o
  10  -4   4        4.12        3.82      6.30 o
 -12  -3   4      765.21      828.15     46.90 o
 -11  -3   4       16.38        3.14      7.95 o
 -10  -3   4        0.96        5.85      4.69 o
  -9  -3   4      153.81      149.83      9.73 o
  -8  -3   4       15.03       15.51      2.30 o
  -7  -3   4        7.32        4.05      1.59 o
  -6  -3   4      144.13      137.02      3.05 o
  -5  -3   4      204.13      217.15      4.06 o
  -4  -3   4     2525.17     2578.39     27.91 o
  -3  -3   4     1377.66     1320.94     15.00 o
  -2  -3   4      476.89      454.54      6.01 o
  -1  -3   4      643.56      716.60     12.77 o
   0  -3   4       21.55       21.21      1.79 o
   1  -3   4      307.11      267.63      3.95 o
   2  -3   4     1057.64      961.44     12.08 o
   3  -3   4       83.35       55.02      2.40 o
   4  -3   4       20.30       17.53      2.04 o
   5  -3   4        3.13        3.13      1.46 o
   6  -3   4     1691.84     1555.87     24.18 o
   7  -3   4      879.84      817.44     17.52 o
   8  -3   4      311.73      291.77     12.21 o
   9  -3   4        0.12       -3.57      3.57 o
  10  -3   4      317.07      339.55     26.55 o
  11  -3   4       41.82       65.85     10.45 o
 -12  -2   4       21.33       18.34      9.89 o
 -11  -2   4       53.45       48.49     15.90 o
 -10  -2   4      119.62       94.81     17.01 o
  -9  -2   4        2.41        0.14      3.67 o
  -8  -2   4      254.72      227.88      8.50 o
  -7  -2   4       15.11       10.13      2.30 o
  -6  -2   4      190.82      230.53      4.10 o
  -5  -2   4       11.52       11.83      1.17 o
  -4  -2   4     6340.16     6514.44     56.64 o
  -3  -2   4     2159.64     2146.50     20.59 o
  -2  -2   4      439.57      534.36      7.25 o
  -1  -2   4     1610.11     1533.97     17.90 o
   0  -2   4      152.53      140.03      2.75 o
   1  -2   4        0.07        4.82      1.10 o
   2  -2   4      222.30      210.07      3.34 o
   3  -2   4     3126.77     3617.34     37.56 o
   4  -2   4      860.61     1039.36     11.49 o
   5  -2   4        0.11        0.75      1.35 o
   6  -2   4      342.98      356.31      6.69 o
   7  -2   4      227.16      209.02      8.80 o
   8  -2   4        0.02        3.33      3.80 o
   9  -2   4       26.28       35.77      7.72 o
  10  -2   4       14.08       17.47      7.56 o
  11  -2   4       49.69       69.36     12.40 o
 -12  -1   4      127.16      107.58     15.26 o
 -11  -1   4       26.02       14.14      8.48 o
 -10  -1   4       15.07       11.37      7.41 o
  -9  -1   4      107.90       88.72      8.11 o
  -8  -1   4        0.19       -3.00      3.00 o
  -7  -1   4       13.64       19.08      2.53 o
  -6  -1   4       86.33       93.94      3.83 o
  -5  -1   4     1072.63     1048.42     11.88 o
  -4  -1   4      627.11      636.87      7.02 o
  -3  -1   4      177.95      174.10      3.49 o
  -2  -1   4     3404.74     3570.13     30.33 o
  -1  -1   4     5522.61     5771.79     71.20 o
   0  -1   4     1969.24     1907.00     16.97 o
   1  -1   4      280.21      297.57      3.42 o
   2  -1   4       36.55       47.88      1.59 o
   3  -1   4       26.84       39.06      1.67 o
   4  -1   4       54.90       30.35      1.89 o
   5  -1   4     1432.59     1557.43     16.65 o
   6  -1   4     2472.01     2450.24     24.07 o
   7  -1   4        0.09        2.66      2.59 o
   8  -1   4      562.84      575.33     13.74 o
   9  -1   4        8.17       11.67      6.63 o
  10  -1   4      871.76      867.74     63.75 o
  11  -1   4      637.13      685.65     26.86 o
 -11   0   4      359.36      347.44     19.44 o
 -10   0   4       48.32       52.81     12.60 o
  -9   0   4       21.57       25.15      5.82 o
  -8   0   4      527.54      583.03     17.66 o
  -7   0   4     1867.32     1881.27     26.55 o
  -6   0   4      553.45      540.18      7.87 o
  -5   0   4        1.45        8.99      1.40 o
  -4   0   4      658.76      730.90      8.66 o
  -3   0   4        1.77        3.03      0.97 o
  -2   0   4     1912.42     1890.82     17.18 o
  -1   0   4    19326.54    19043.34    156.23 o
   0   0   4     3480.61     3697.90     30.21 o
   1   0   4       16.43       16.12      1.07 o
   2   0   4      213.67      246.47      3.69 o
   3   0   4     4781.32     5152.98     49.29 o
   4   0   4     5974.57     6657.42     63.59 o
   5   0   4        5.15       10.95      1.34 o
   6   0   4      964.40      975.18     10.88 o
   7   0   4     2730.16     2781.29     33.00 o
   8   0   4     1477.90     1497.83     26.43 o
   9   0   4     1430.04     1335.50     37.43 o
  10   0   4      109.36      114.19     21.94 o
  11   0   4        0.52       -6.12      6.79 o
  12   0   4      609.62      650.16     38.95 o
 -11   1   4        0.01       -2.86     10.17 o
 -10   1   4      189.35      213.23     19.16 o
  -9   1   4      760.21      745.05     22.42 o
  -8   1   4      538.34      531.80     16.33 o
  -7   1   4      319.81      303.92      9.23 o
  -6   1   4      752.46      791.08     10.51 o
  -5   1   4      120.61      105.65      3.07 o
  -4   1   4      279.71      218.77      3.83 o
  -3   1   4     1311.92     1532.16     15.82 o
  -2   1   4     1029.56      994.39      9.92 o
  -1   1   4       74.02       65.76      1.70 o
   0   1   4     2850.84     3317.34     28.83 o
   1   1   4      626.35      717.71      6.60 o
   2   1   4       78.12       96.79      3.00 o
   3   1   4     1160.72     1194.28     14.18 o
   4   1   4     1587.75     1769.85     17.11 o
   5   1   4      245.00      223.57      3.59 o
   6   1   4     1672.66     1626.97     16.48 o
   7   1   4      924.17      910.24     12.75 o
   8   1   4        7.11        8.00      3.81 o
   9   1   4       84.95       81.50      9.67 o
  10   1   4      552.96      528.33     21.58 o
  11   1   4      619.60      617.42     24.84 o
  12   1   4      239.49      196.20     22.10 o
 -11   2   4        0.91       -4.61      6.73 o
 -10   2   4      299.60      299.58     14.53 o
  -9   2   4      312.27      341.93     13.70 o
  -8   2   4        7.81        4.16      3.27 o
  -7   2   4      122.34      131.64      6.98 o
  -6   2   4      824.41      817.32     11.60 o
  -5   2   4       66.20       72.23      2.49 o
  -4   2   4      569.36      567.91      6.67 o
  -3   2   4      244.94      225.68      4.33 o
  -2   2   4      339.73      325.10      4.24 o
  -1   2   4      166.05      165.78      2.95 o
   0   2   4     1143.02     1271.05     13.74 o
   1   2   4     4210.01     4546.35     46.58 o
   2   2   4      421.16      395.78      4.36 o
   3   2   4      594.19      618.21      6.83 o
   4   2   4      118.94      107.35      2.10 o
   5   2   4      270.66      346.50      4.52 o
   6   2   4      730.29      743.45      8.38 o
   7   2   4        8.77        7.43      1.47 o
   8   2   4      287.87      297.43     11.30 o
   9   2   4       95.83      106.48      8.09 o
  10   2   4        6.44       14.21      7.79 o
  11   2   4        0.89        1.48      7.10 o
  12   2   4        8.36        0.63     12.08 o
 -11   3   4      153.69      178.01     12.28 o
 -10   3   4        0.00       -5.11      6.52 o
  -9   3   4        4.42        5.42      4.63 o
  -8   3   4        0.68        1.73      3.10 o
  -7   3   4       11.78        9.51      3.15 o
  -6   3   4      799.82      790.33     14.93 o
  -5   3   4       11.41       13.49      1.45 o
  -4   3   4     3548.71     3631.32     44.28 o
  -3   3   4      418.32      494.95      7.32 o
  -2   3   4      545.79      573.26      7.85 o
  -1   3   4     1086.27     1079.65     12.84 o
   0   3   4     2936.35     3018.07     40.64 o
   1   3   4     3707.60     4105.72     50.18 o
   2   3   4     1569.78     1621.98     17.44 o
   3   3   4       22.17       32.90      1.34 o
   4   3   4      224.09      317.21      4.95 o
   5   3   4      106.11      138.48      2.66 o
   6   3   4       29.10       29.48      1.53 o
   7   3   4      271.71      284.43      7.65 o
   8   3   4     1476.48     1436.40     24.95 o
   9   3   4       14.44       10.99      4.70 o
  10   3   4       60.06       68.11     10.73 o
  11   3   4       12.59       11.26      7.98 o
  12   3   4       27.00       28.58      9.62 o
 -10   4   4       35.66       33.22      6.86 o
  -9   4   4       43.14       58.51      7.15 o
  -8   4   4      138.00      145.56     10.58 o
  -7   4   4       40.98       24.85      3.83 o
  -6   4   4     1035.70     1003.52     26.01 o
  -5   4   4       69.58       70.35      4.44 o
  -4   4   4      142.07      123.05      4.54 o
  -3   4   4     1361.10     1305.64     18.73 o
  -2   4   4      598.30      600.84      8.76 o
  -1   4   4       49.22       76.01      3.57 o
   0   4   4      445.50      375.93      6.97 o
   1   4   4      752.45      680.19      9.72 o
   2   4   4      342.53      280.33      4.19 o
   3   4   4     2680.55     2733.26     31.44 o
   4   4   4      809.60      754.40      9.14 o
   5   4   4      499.63      517.19     10.01 o
   6   4   4      998.12      902.19     14.51 o
   7   4   4     1288.20     1221.88     21.95 o
   8   4   4       14.23       10.01      3.41 o
   9   4   4       54.42       55.51      6.36 o
  10   4   4        7.05       10.86      5.00 o
  11   4   4       29.23       24.42      8.73 o
  12   4   4        0.08       -7.05     16.85 o
 -10   5   4      180.44      182.32     14.95 o
  -9   5   4      192.96      210.46     12.29 o
  -8   5   4        2.42       -1.27      3.97 o
  -7   5   4      750.16      701.65     19.38 o
  -6   5   4        8.09        5.48      2.65 o
  -5   5   4      397.95      429.76      9.61 o
  -4   5   4      874.60      813.29     12.57 o
  -3   5   4      233.01      245.37      5.02 o
  -2   5   4      207.34      161.79      3.86 o
  -1   5   4     2077.67     2124.88     33.70 o
   0   5   4     4297.73     4505.19     85.41 o
   1   5   4     4602.29     4944.06     60.32 o
   2   5   4      450.76      505.85      7.30 o
   3   5   4        0.17        2.85      0.99 o
   4   5   4     2381.97     2313.41     29.78 o
   5   5   4      910.74      891.52     15.02 o
   6   5   4      931.20      825.08     12.35 o
   7   5   4       68.38       65.73      4.01 o
   8   5   4      129.85      128.73      5.55 o
   9   5   4       14.10        4.93      4.15 o
  10   5   4        4.37        9.41      4.67 o
  11   5   4      134.11      175.77     16.32 o
  12   5   4      268.72      255.90     18.30 o
  -9   6   4       19.03       16.55      5.51 o
  -8   6   4      151.88      148.92     10.04 o
  -7   6   4       96.88       88.49      7.44 o
  -6   6   4       38.76       30.32      5.22 o
  -5   6   4       42.15       43.30      4.22 o
  -4   6   4      224.92      214.86      7.65 o
  -3   6   4     1304.95     1323.33     18.05 o
  -2   6   4     1087.30     1023.51     18.66 o
  -1   6   4       18.32       12.65      2.18 o
   0   6   4        4.87        4.68      1.69 o
   1   6   4      621.48      689.42     11.67 o
   2   6   4      893.11      929.29     13.45 o
   3   6   4       42.42       23.75      1.64 o
   4   6   4      123.80      135.72      3.45 o
   5   6   4      182.66      219.85      3.63 o
   6   6   4        3.10        5.34      1.65 o
   7   6   4       13.18        2.48      2.60 o
   8   6   4       17.42       18.75      3.95 o
   9   6   4       81.98       67.84      7.15 o
  10   6   4       26.66       23.43      9.64 o
  11   6   4      113.99      118.63      9.73 o
  12   6   4      107.42      108.69     12.80 o
  -9   7   4        4.40        5.72      8.59 o
  -8   7   4       86.88      104.58      9.02 o
  -7   7   4        2.14       12.84      4.38 o
  -6   7   4       60.33       52.33      6.09 o
  -5   7   4       13.00       15.86      4.13 o
  -4   7   4      661.59      601.31     14.26 o
  -3   7   4      409.37      369.12      8.49 o
  -2   7   4      414.27      407.52      9.00 o
  -1   7   4      243.94      255.51      6.59 o
   0   7   4        3.08        0.82      1.70 o
   1   7   4        9.82        5.65      1.90 o
   2   7   4      258.73      291.26      6.06 o
   3   7   4      505.02      488.65      6.92 o
   4   7   4       46.49       38.48      2.00 o
   5   7   4        1.69        3.71      1.26 o
   6   7   4      159.03      155.87      4.84 o
   7   7   4     1070.59     1006.62     23.07 o
   8   7   4      464.99      436.41     14.10 o
   9   7   4      244.88      231.01     20.42 o
  10   7   4      324.19      295.37     12.89 o
  11   7   4       57.05       56.78      7.58 o
  12   7   4      557.09      597.10     20.35 o
  -8   8   4       10.98        3.70      5.48 o
  -7   8   4        1.74        3.71      4.06 o
  -6   8   4       18.31       20.20      4.80 o
  -5   8   4       29.62       26.06      4.91 o
  -4   8   4      477.08      431.66     17.12 o
  -3   8   4        0.09       -1.23      2.35 o
  -2   8   4       29.11       33.63      3.81 o
  -1   8   4        0.32       -1.03      1.76 o
   0   8   4      369.87      324.58      7.13 o
   1   8   4      328.66      322.38      6.99 o
   2   8   4      165.57      169.28      4.79 o
   3   8   4       72.45       69.04      2.96 o
   4   8   4     1573.36     1520.63     17.40 o
   5   8   4     2208.95     2189.72     27.36 o
   6   8   4      833.00      768.01     25.38 o
   7   8   4       31.94       38.57      4.68 o
   8   8   4       48.68       41.97      5.56 o
   9   8   4      524.06      515.69     16.57 o
  10   8   4     2126.61     1992.25     43.05 o
  11   8   4      875.92      892.94     25.08 o
  12   8   4      254.19      285.73     15.00 o
  -7   9   4      282.71      316.46     16.64 o
  -6   9   4      192.89      221.60     11.69 o
  -5   9   4       70.66       68.78      7.59 o
  -4   9   4       10.23       18.30      5.36 o
  -3   9   4       25.81       25.97      4.52 o
  -2   9   4       92.52       84.14      6.57 o
  -1   9   4        1.64        1.81      2.45 o
   0   9   4       25.52       21.30      2.57 o
   1   9   4       29.54       26.67      2.69 o
   2   9   4      843.40      796.60     13.26 o
   3   9   4      196.87      173.36      4.90 o
   4   9   4      353.90      352.19      6.59 o
   5   9   4       23.29       21.27      2.77 o
   6   9   4      523.19      488.07     18.81 o
   7   9   4        1.64        0.20      3.48 o
   8   9   4      182.48      201.16     10.12 o
   9   9   4      512.75      498.26     16.51 o
  10   9   4      111.18      109.52      9.29 o
  11   9   4       42.63       56.54      7.88 o
  -6  10   4      190.39      229.64     26.39 o
  -5  10   4       39.52       50.47      6.51 o
  -4  10   4      210.69      246.39     11.33 o
  -3  10   4      243.52      216.69     10.43 o
  -2  10   4       70.55       79.42      6.77 o
  -1  10   4      648.59      632.78     40.77 o
   0  10   4      827.64      864.62     18.25 o
   1  10   4        0.07       -1.81      1.81 o
   2  10   4       24.58       40.33      3.26 o
   3  10   4       35.36       27.16      2.67 o
   4  10   4      343.56      362.11      9.51 o
   5  10   4        0.19       -0.52      2.77 o
   6  10   4      146.07      122.52      8.06 o
   7  10   4       28.41       44.35      8.43 o
   8  10   4      157.31      135.96      9.27 o
   9  10   4       23.43       23.74      5.37 o
  10  10   4       46.96       45.63      7.08 o
  11  10   4        1.95        7.52      5.43 o
  -5  11   4      145.95      138.16     12.25 o
  -4  11   4       57.14       58.82      7.94 o
  -3  11   4      416.75      414.10     14.89 o
  -2  11   4      492.22      450.83     15.07 o
  -1  11   4      313.61      316.57     13.61 o
   0  11   4       68.12       57.68      5.99 o
   1  11   4      233.34      243.89      8.65 o
   2  11   4       79.77       92.87      4.92 o
   3  11   4      839.45      892.81     15.38 o
   4  11   4      204.71      192.55      8.12 o
   5  11   4        0.39        1.22      3.00 o
   6  11   4      247.55      236.92      9.17 o
   7  11   4      224.70      224.86     12.75 o
   8  11   4        2.87        8.15      6.55 o
   9  11   4       17.38       11.66      5.75 o
  10  11   4       31.71       34.85      9.34 o
  -4  12   4        0.06        4.45      7.63 o
  -3  12   4        0.00        5.72      7.63 o
  -2  12   4      313.20      292.38     15.70 o
  -1  12   4      986.64     1090.72     33.59 o
   0  12   4      235.42      277.41     26.87 o
   1  12   4      388.13      413.99     30.05 o
   2  12   4      115.97      145.47      7.97 o
   3  12   4        0.67        1.71      3.57 o
   4  12   4      586.69      597.59     18.06 o
   5  12   4       81.78      101.43      8.27 o
   6  12   4      295.25      297.78     13.90 o
   7  12   4        5.92        6.07      5.65 o
   8  12   4        0.04       -0.55      5.28 o
   9  12   4        0.22       -3.76     15.10 o
  -1  13   4       16.10       16.47      6.85 o
   0  13   4       13.30        7.95      5.85 o
   1  13   4       97.78       93.94     11.61 o
   2  13   4      329.55      338.72     13.27 o
   3  13   4      225.73      252.31     11.55 o
   4  13   4      289.24      281.93     12.27 o
   5  13   4       51.05       49.66      6.59 o
   6  13   4       63.64       70.72     12.88 o
   7  13   4       26.78       17.17     11.92 o
   8  13   4       84.17       76.49     10.68 o
   1  14   4      101.33      124.64     17.81 o
   2  14   4      188.95      227.35     21.94 o
   3  14   4        0.57       -3.34      5.40 o
   4  14   4      298.31      314.40     17.55 o
   5  14   4      254.36      287.65     15.47 o
   6  14   4      100.99      126.66     12.31 o
  -5 -13   5        2.95        6.74      5.93 o
  -4 -13   5       45.58       45.10      8.51 o
  -3 -13   5       32.74       17.49      9.22 o
  -2 -13   5       27.23       35.29     10.81 o
  -1 -13   5       31.92       52.46     12.40 o
  -7 -12   5       19.55       13.25      8.59 o
  -6 -12   5      140.55      142.35     17.65 o
  -5 -12   5       85.19      112.75     11.69 o
  -4 -12   5      241.35      269.20     21.94 o
  -3 -12   5        1.04       -4.12      4.12 o
  -2 -12   5        3.17        2.23      6.68 o
  -1 -12   5       38.66       34.02      9.86 o
   0 -12   5        4.23        4.77      7.00 o
   1 -12   5      133.77      151.04     18.44 o
   2 -12   5      141.52      153.90     19.40 o
  -9 -11   5       68.97       60.67     10.11 o
  -8 -11   5      273.71      286.99     16.86 o
  -7 -11   5       11.32       12.69      6.36 o
  -6 -11   5       19.68       20.97      6.33 o
  -5 -11   5        7.73       15.48      5.79 o
  -4 -11   5      449.93      445.06     19.44 o
  -3 -11   5      154.20      175.29     13.24 o
  -2 -11   5      178.21      172.33     12.89 o
  -1 -11   5     1165.36     1212.73     50.56 o
   0 -11   5      331.94      319.88     22.89 o
   1 -11   5      236.59      273.14     21.62 o
   2 -11   5      330.39      301.43     22.58 o
   3 -11   5      223.16      218.76     22.26 o
   4 -11   5      146.34      150.40     19.08 o
  -9 -10   5        2.17        2.34      5.96 o
  -8 -10   5       10.53        5.48      5.93 o
  -7 -10   5       11.14        4.96      7.95 o
  -6 -10   5       18.65       14.94      5.85 o
  -5 -10   5        5.06        4.64      4.81 o
  -4 -10   5        7.39        2.97      4.38 o
  -3 -10   5       17.09       21.39      4.53 o
  -2 -10   5       38.73       41.49      6.63 o
  -1 -10   5      263.55      265.02     13.60 o
   0 -10   5      887.75      865.19     39.11 o
   1 -10   5       34.80       35.93      9.54 o
   2 -10   5        4.75        7.31      6.68 o
   3 -10   5       12.66       -5.41      5.41 o
   4 -10   5       25.83       27.69      6.83 o
   5 -10   5       72.42       95.39     15.58 o
 -10  -9   5       15.46        4.33      6.10 o
  -9  -9   5        0.88       -0.22      8.59 o
  -8  -9   5      289.13      265.56     15.28 o
  -7  -9   5        2.08       -3.82     10.33 o
  -6  -9   5      136.48      142.27     17.17 o
  -5  -9   5       14.28       25.98      6.07 o
  -4  -9   5      570.68      535.53     15.72 o
  -3  -9   5      199.73      209.30     10.63 o
  -2  -9   5        4.13        3.34      3.71 o
  -1  -9   5      251.89      257.60     10.40 o
   0  -9   5       12.19       11.08      4.77 o
   1  -9   5       29.69       36.57      8.59 o
   2  -9   5      941.62      927.51     40.70 o
   3  -9   5       47.48       48.33     10.17 o
   4  -9   5       63.27       38.79     10.17 o
   5  -9   5       18.80       18.24      6.28 o
   6  -9   5       58.36       66.77     13.04 o
 -11  -8   5       45.81       61.69      9.52 o
 -10  -8   5      128.26      134.77     10.95 o
  -9  -8   5       22.00       23.72      6.42 o
  -8  -8   5        2.28        7.05      4.60 o
  -7  -8   5       75.10       79.36      7.46 o
  -6  -8   5     1104.72     1109.64     40.71 o
  -5  -8   5      332.08      327.64     11.56 o
  -4  -8   5      189.43      165.56     11.74 o
  -3  -8   5      130.53       93.52      6.60 o
  -2  -8   5      385.16      360.66     11.86 o
  -1  -8   5      114.48      116.02      7.31 o
   0  -8   5       36.53       26.48      4.06 o
   1  -8   5       61.13       64.58      6.90 o
   2  -8   5       22.91       10.17      6.04 o
   3  -8   5       23.16       26.71      8.59 o
   4  -8   5       90.88       56.28     10.81 o
   5  -8   5       22.00       17.92      5.70 o
   6  -8   5       32.30       42.27      9.38 o
   7  -8   5      269.09      281.45     17.15 o
 -11  -7   5       57.60       65.99      8.83 o
 -10  -7   5      108.39      103.83      9.39 o
  -9  -7   5      871.05      872.46     35.44 o
  -8  -7   5      363.85      355.65     13.64 o
  -7  -7   5     1063.23     1021.14     24.85 o
  -6  -7   5      853.85      779.83     36.99 o
  -5  -7   5     1542.71     1520.30     23.23 o
  -4  -7   5      958.98      910.67     20.45 o
  -3  -7   5      546.46      519.89     13.21 o
  -2  -7   5      678.20      663.57     13.74 o
  -1  -7   5       33.27       42.21      5.56 o
   0  -7   5       40.43       42.59      4.58 o
   1  -7   5      113.67       95.09      6.30 o
   2  -7   5      128.87      112.81      4.70 o
   3  -7   5      187.73      179.97     14.94 o
   4  -7   5      271.87      252.15     18.44 o
   5  -7   5       21.24       27.39     11.13 o
   6  -7   5      714.27      768.28     26.64 o
   7  -7   5      141.69      148.23     12.91 o
   8  -7   5        0.35        3.21      5.42 o
 -11  -6   5      476.16      488.78     18.39 o
 -10  -6   5      316.16      320.43     15.42 o
  -9  -6   5      100.00      109.73      9.02 o
  -8  -6   5      117.25      143.29      9.39 o
  -7  -6   5      424.70      437.94     14.26 o
  -6  -6   5      583.37      501.87     14.78 o
  -5  -6   5       60.53       65.70      3.71 o
  -4  -6   5     1651.14     1717.36     27.97 o
  -3  -6   5      377.68      459.00     10.29 o
  -2  -6   5      174.80      170.58      5.71 o
  -1  -6   5        0.22        1.44      1.46 o
   0  -6   5      468.17      479.79      8.21 o
   1  -6   5       45.32       38.78      3.54 o
   2  -6   5       70.84       55.78      5.23 o
   3  -6   5       32.12       22.38      4.80 o
   4  -6   5       42.18       37.83      5.96 o
   5  -6   5     1077.40     1092.86     45.15 o
   6  -6   5      150.58      151.93     11.67 o
   7  -6   5       31.81       48.41     14.15 o
   8  -6   5        0.93        1.33      4.89 o
   9  -6   5       64.73       68.24     11.61 o
 -12  -5   5        3.97      -10.17     10.81 o
 -11  -5   5       22.72       44.63     10.47 o
 -10  -5   5        0.84        1.06      4.63 o
  -9  -5   5      106.58       96.68      8.29 o
  -8  -5   5       30.31       28.44      5.96 o
  -7  -5   5      256.76      254.42      8.53 o
  -6  -5   5      669.05      658.54     12.30 o
  -5  -5   5       35.14       32.46      2.27 o
  -4  -5   5      302.49      298.67      5.10 o
  -3  -5   5      140.42      180.04      3.35 o
  -2  -5   5      812.79      910.77     12.75 o
  -1  -5   5       94.66      106.09      3.37 o
   0  -5   5      450.58      449.35      8.29 o
   1  -5   5     1106.06     1062.65     13.26 o
   2  -5   5       89.77       88.41      2.83 o
   3  -5   5        2.14        2.69      1.55 o
   4  -5   5      994.45     1034.82     24.92 o
   5  -5   5        3.32        1.33      3.61 o
   6  -5   5      189.93      201.43     10.75 o
   7  -5   5      103.02       97.08      9.41 o
   8  -5   5      263.08      286.36     15.74 o
   9  -5   5      365.40      395.82     21.94 o
 -12  -4   5     1390.65     1467.37     45.30 o
 -11  -4   5       99.18       95.27     12.31 o
 -10  -4   5        8.07       13.76      5.43 o
  -9  -4   5      331.85      307.48     12.38 o
  -8  -4   5       69.98       65.92      6.61 o
  -7  -4   5      380.46      362.12     10.09 o
  -6  -4   5      117.80      117.15      4.74 o
  -5  -4   5       54.36       93.58      4.06 o
  -4  -4   5      294.63      304.61      4.99 o
  -3  -4   5     1346.64     1321.09     15.35 o
  -2  -4   5       13.20       16.85      1.42 o
  -1  -4   5     2014.35     2265.78     24.91 o
   0  -4   5        0.03        2.50      0.94 o
   1  -4   5     2587.11     2652.26     28.37 o
   2  -4   5      892.49      880.73     11.49 o
   3  -4   5      182.10      160.95      5.24 o
   4  -4   5      306.71      332.58      6.63 o
   5  -4   5       16.09       27.34      3.57 o
   6  -4   5      193.85      201.18      7.44 o
   7  -4   5       55.42       63.91      9.59 o
   8  -4   5      188.88      194.43     10.66 o
   9  -4   5       19.64       18.22      5.17 o
  10  -4   5      194.98      223.90     15.88 o
 -12  -3   5        8.75        5.21      9.32 o
 -11  -3   5       10.07       15.16      8.43 o
 -10  -3   5       11.53        8.39      4.92 o
  -9  -3   5        0.87       -0.35      4.07 o
  -8  -3   5       51.36       54.14      5.04 o
  -7  -3   5      147.31      141.32      4.71 o
  -6  -3   5       32.71       40.54      2.61 o
  -5  -3   5      149.66      166.52      3.67 o
  -4  -3   5        0.32        0.12      1.39 o
  -3  -3   5       34.44       42.27      1.93 o
  -2  -3   5       34.46       30.05      1.97 o
  -1  -3   5      872.30      710.85      8.22 o
   0  -3   5      858.16      772.82     10.08 o
   1  -3   5      241.81      255.59      3.76 o
   2  -3   5       64.15       81.40      2.52 o
   3  -3   5        4.66        6.50      2.18 o
   4  -3   5      317.43      278.14      5.90 o
   5  -3   5      805.98      783.81     13.74 o
   6  -3   5     1786.18     1717.92     31.58 o
   7  -3   5        6.67        3.92      5.46 o
   8  -3   5        2.49       -0.57      3.21 o
   9  -3   5       13.64       15.48      5.14 o
  10  -3   5      120.48      153.24     13.37 o
  11  -3   5      472.51      534.82     33.70 o
 -12  -2   5      120.01      125.65     14.72 o
 -11  -2   5      208.45      205.27     16.17 o
 -10  -2   5      670.15      710.90     39.11 o
  -9  -2   5       26.88       40.41      5.52 o
  -8  -2   5        7.38        5.24      3.32 o
  -7  -2   5      191.32      179.25      7.42 o
  -6  -2   5       52.46       57.19      3.04 o
  -5  -2   5      666.17      695.27      7.82 o
  -4  -2   5       54.61       70.85      2.00 o
  -3  -2   5       13.96        8.17      0.92 o
  -2  -2   5     1787.38     1956.83     18.63 o
  -1  -2   5      672.56      625.88      8.77 o
   0  -2   5       22.30       28.49      1.76 o
   1  -2   5     1251.09     1418.59     15.71 o
   2  -2   5       32.01       43.99      1.85 o
   3  -2   5     4371.04     4427.34     40.31 o
   4  -2   5      230.07      211.75      3.78 o
   5  -2   5        6.37        5.07      1.58 o
   6  -2   5      154.36      145.76      4.43 o
   7  -2   5     1080.94      978.87     23.68 o
   8  -2   5      296.88      249.83     10.81 o
   9  -2   5       98.18       89.03     18.12 o
  10  -2   5       35.62       35.41      8.46 o
  11  -2   5      112.70      136.82     13.60 o
 -12  -1   5        3.13        6.36     12.40 o
 -11  -1   5       88.18      112.48     13.37 o
 -10  -1   5      547.48      539.06     18.01 o
  -9  -1   5      100.29      102.39     13.42 o
  -8  -1   5        0.60       -2.49      3.05 o
  -7  -1   5        8.53        5.41      2.80 o
  -6  -1   5      265.31      259.76      4.77 o
  -5  -1   5     1698.38     1692.55     17.24 o
  -4  -1   5      721.20      723.41      7.92 o
  -3  -1   5       41.80       28.25      1.49 o
  -2  -1   5     1881.13     1929.77     16.93 o
  -1  -1   5      548.81      496.14      5.31 o
   0  -1   5     1282.69     1365.29     12.01 o
   1  -1   5      271.15      289.71      4.40 o
   2  -1   5      735.78      822.69     11.44 o
   3  -1   5     1868.78     2312.43     23.15 o
   4  -1   5       81.49      124.34      2.92 o
   5  -1   5       75.89       63.28      2.97 o
   6  -1   5      752.72      763.44     11.83 o
   7  -1   5       18.49       22.46      3.31 o
   8  -1   5      106.47       98.75      6.06 o
   9  -1   5       67.09       88.70     10.21 o
  10  -1   5      114.35      116.23     12.12 o
  11  -1   5        0.94       -0.08      7.41 o
 -11   0   5      100.14       83.72     11.86 o
 -10   0   5       47.73       45.71      7.02 o
  -9   0   5       65.52       75.40      7.73 o
  -8   0   5       92.02      110.21      8.25 o
  -7   0   5      766.99      748.96     12.50 o
  -6   0   5       30.22       43.86      2.40 o
  -5   0   5      683.96      748.22     10.47 o
  -4   0   5      183.53      153.73      3.21 o
  -3   0   5      514.65      415.01      5.33 o
  -2   0   5        0.35        8.97      1.70 o
  -1   0   5     4504.22     5028.79     46.56 o
   0   0   5      214.46      213.38      2.70 o
   1   0   5     1450.94     1522.39     15.58 o
   2   0   5       79.51       63.52      1.87 o
   3   0   5      316.23      306.90      4.44 o
   4   0   5     3027.85     3338.60     32.90 o
   5   0   5        7.36        3.25      1.23 o
   6   0   5       86.46       88.89      2.82 o
   7   0   5      608.81      574.93      8.78 o
   8   0   5      287.69      283.15      9.32 o
   9   0   5       11.97        8.37      6.57 o
  10   0   5      308.73      307.59     17.02 o
  11   0   5      786.29      815.50     29.43 o
  12   0   5      323.60      310.66     19.85 o
 -11   1   5      258.34      215.71     16.75 o
 -10   1   5      110.37      125.30     14.16 o
  -9   1   5       14.84        8.28      4.96 o
  -8   1   5      194.85      181.94      9.95 o
  -7   1   5      686.04      707.41     15.36 o
  -6   1   5     1925.65     1910.15     23.39 o
  -5   1   5       78.91       73.15      2.76 o
  -4   1   5     1603.37     1591.82     16.83 o
  -3   1   5       48.46       38.77      1.72 o
  -2   1   5       18.18       31.85      2.49 o
  -1   1   5      310.75      240.83      3.31 o
   0   1   5     3982.97     4389.19     38.22 o
   1   1   5        5.98        3.44      0.73 o
   2   1   5       12.87       16.55      2.24 o
   3   1   5       17.27       13.13      1.15 o
   4   1   5     1055.70     1168.58     12.59 o
   5   1   5      414.28      487.00      6.12 o
   6   1   5        7.47        3.82      1.24 o
   7   1   5      519.14      553.30      8.32 o
   8   1   5      712.07      704.92     17.99 o
   9   1   5      182.57      182.22     13.34 o
  10   1   5       90.72       95.15     11.18 o
  11   1   5       15.24       26.29     13.04 o
  12   1   5       48.44       43.48     10.62 o
 -11   2   5      259.53      312.07     17.50 o
 -10   2   5       35.33       35.84      6.61 o
  -9   2   5       89.97       93.43      8.32 o
  -8   2   5        2.21        3.64      3.20 o
  -7   2   5       15.75       12.88      4.83 o
  -6   2   5        3.99        0.55      2.19 o
  -5   2   5       82.27       68.41      2.64 o
  -4   2   5     1571.84     1682.07     16.63 o
  -3   2   5     3150.07     3332.12     34.51 o
  -2   2   5      441.50      420.56      5.32 o
  -1   2   5       20.35       18.95      1.16 o
   0   2   5        1.70        1.78      0.73 o
   1   2   5     4213.11     4679.99     44.60 o
   2   2   5      404.17      420.90      4.51 o
   3   2   5        0.09        1.65      0.79 o
   4   2   5      501.57      509.52      6.24 o
   5   2   5      619.04      560.96      6.55 o
   6   2   5        2.16        1.70      1.07 o
   7   2   5     1984.03     1967.66     19.66 o
   8   2   5      711.81      702.05     18.54 o
   9   2   5       90.76       85.33      7.55 o
  10   2   5      161.16      154.89     12.79 o
  11   2   5        3.32       -4.59      9.38 o
  12   2   5        0.23       -7.95      7.95 o
 -10   3   5       99.17      102.26      9.35 o
  -9   3   5      583.08      590.25     18.60 o
  -8   3   5      258.53      254.54      9.59 o
  -7   3   5      455.76      405.03     11.49 o
  -6   3   5      180.36      201.75      5.92 o
  -5   3   5       30.84       36.76      2.24 o
  -4   3   5      204.99      195.60      3.98 o
  -3   3   5     2207.40     2194.10     25.70 o
  -2   3   5      935.46      952.46     12.12 o
  -1   3   5       52.88       67.30      2.15 o
   0   3   5     1482.27     1484.03     17.07 o
   1   3   5       31.11       44.33      1.49 o
   2   3   5     2248.00     2328.07     26.61 o
   3   3   5     1116.98     1145.66     12.97 o
   4   3   5      182.23      199.72      3.87 o
   5   3   5      738.14      724.00      8.18 o
   6   3   5      594.61      575.77      7.10 o
   7   3   5      490.27      453.89      8.99 o
   8   3   5      323.75      303.11      8.36 o
   9   3   5       49.34       48.95      6.07 o
  10   3   5      206.25      204.86     20.33 o
  11   3   5       10.51        8.19      7.92 o
  12   3   5       17.07       21.96      9.47 o
 -10   4   5       78.54       83.74     11.42 o
  -9   4   5      296.78      299.79     18.50 o
  -8   4   5      452.85      435.47     15.17 o
  -7   4   5        1.18        2.41      3.05 o
  -6   4   5       52.96       48.41      3.91 o
  -5   4   5       36.78       33.04      3.68 o
  -4   4   5       32.11       25.75      3.22 o
  -3   4   5     1077.00     1064.59     15.24 o
  -2   4   5      788.56      785.43     10.94 o
  -1   4   5     1246.72     1065.33     13.56 o
   0   4   5      115.59      105.51      4.25 o
   1   4   5     4304.46     4353.07     52.92 o
   2   4   5     1123.30     1148.93     13.94 o
   3   4   5     2320.31     2382.13     22.56 o
   4   4   5      294.94      215.54      3.52 o
   5   4   5      930.64      880.56     10.72 o
   6   4   5      857.74      876.48     11.61 o
   7   4   5     2848.03     2648.78     42.23 o
   8   4   5      648.56      633.72     20.56 o
   9   4   5      756.88      700.61     20.34 o
  10   4   5       89.22       98.18      8.33 o
  11   4   5      198.83      200.89     16.53 o
  12   4   5       82.90       75.38     12.03 o
 -10   5   5      440.77      483.97     32.59 o
  -9   5   5       35.45       34.21      6.39 o
  -8   5   5       18.98       24.87      5.25 o
  -7   5   5      200.46      203.65     10.21 o
  -6   5   5      174.88      182.27      6.70 o
  -5   5   5      124.31      131.24     10.51 o
  -4   5   5        1.05        0.65      2.20 o
  -3   5   5       60.02       55.92      3.32 o
  -2   5   5      357.96      308.48      7.77 o
  -1   5   5     3527.22     3899.03     53.31 o
   0   5   5     1004.03     1185.66     17.97 o
   1   5   5      940.91     1235.70     16.67 o
   2   5   5       33.11       19.39      1.55 o
   3   5   5      604.57      744.19     10.05 o
   4   5   5      578.62      521.58      6.82 o
   5   5   5      163.85      163.99      3.60 o
   6   5   5        1.13        1.35      1.20 o
   7   5   5      220.37      230.42      8.80 o
   8   5   5      452.23      413.89     10.93 o
   9   5   5        1.78       -2.93      4.02 o
  10   5   5       16.09       27.01      5.66 o
  11   5   5       22.02       19.05      5.80 o
  12   5   5        5.48       -3.09      7.87 o
  -9   6   5      268.43      306.63     16.52 o
  -8   6   5        0.08        2.35      4.25 o
  -7   6   5        7.45        1.58      3.79 o
  -6   6   5      414.81      374.25     13.19 o
  -5   6   5       12.21       15.68      3.33 o
  -4   6   5        8.73       15.04      3.72 o
  -3   6   5       53.86       50.88      3.73 o
  -2   6   5        9.68        2.49      1.39 o
  -1   6   5      214.33      238.32     11.84 o
   0   6   5       10.27       11.27      2.05 o
   1   6   5      701.58      652.94     10.22 o
   2   6   5     1683.84     1888.61     24.76 o
   3   6   5     1114.38     1220.59     14.56 o
   4   6   5      140.05      168.53      4.58 o
   5   6   5     1249.07     1240.95     14.49 o
   6   6   5        1.36        5.54      1.70 o
   7   6   5      665.00      583.86     13.51 o
   8   6   5      171.01      153.10      7.36 o
   9   6   5      515.78      527.57     16.32 o
  10   6   5        6.85        7.04      4.88 o
  11   6   5       73.55       74.29     12.49 o
  12   6   5        1.10        3.87      8.43 o
  -8   7   5      146.05      136.19      9.94 o
  -7   7   5       80.48       81.31      8.04 o
  -6   7   5        6.75        7.43      3.96 o
  -5   7   5      297.33      266.14     10.73 o
  -4   7   5      854.68      717.66     17.39 o
  -3   7   5      258.67      228.47      6.56 o
  -2   7   5       32.44       28.64      5.37 o
  -1   7   5      268.41      263.00      7.50 o
   0   7   5       45.14       39.30      2.87 o
   1   7   5      469.54      495.72      9.50 o
   2   7   5       14.90       30.93      2.29 o
   3   7   5       38.44       36.92      2.05 o
   4   7   5      267.94      275.04      5.04 o
   5   7   5      179.14      200.75      5.12 o
   6   7   5       31.64       34.91      3.03 o
   7   7   5       40.45       48.70      4.42 o
   8   7   5        0.28        0.88      3.74 o
   9   7   5      146.34      126.03      8.91 o
  10   7   5      929.60      902.30     24.12 o
  11   7   5      416.60      415.48     15.93 o
  12   7   5      316.75      347.03     19.23 o
  -8   8   5      124.61      110.45     15.10 o
  -7   8   5      204.80      222.04     20.26 o
  -6   8   5      144.59      173.90     10.56 o
  -5   8   5      474.98      507.72     22.32 o
  -4   8   5       45.31       34.48      4.88 o
  -3   8   5      852.18      758.75     19.25 o
  -2   8   5      783.96      740.21     24.04 o
  -1   8   5     1294.58     1250.30     19.99 o
   0   8   5      404.05      383.89      7.89 o
   1   8   5        9.64       12.82      2.01 o
   2   8   5      927.40      934.51     14.41 o
   3   8   5       51.24       38.19      2.54 o
   4   8   5       42.24       49.22      2.38 o
   5   8   5      768.66      731.08     12.68 o
   6   8   5      929.23      887.24     18.83 o
   7   8   5       58.69       63.10      8.29 o
   8   8   5      268.53      248.51     10.69 o
   9   8   5      464.47      415.84     14.56 o
  10   8   5        0.03        0.94      8.62 o
  11   8   5      105.52      116.38     10.05 o
  12   8   5       27.01       45.23     11.33 o
  -7   9   5        2.70        3.42      5.38 o
  -6   9   5       23.64       26.09      5.58 o
  -5   9   5        6.71        5.82      4.09 o
  -4   9   5      343.93      377.26     13.49 o
  -3   9   5      310.20      361.48     22.70 o
  -2   9   5      459.19      444.69     21.77 o
  -1   9   5      156.29      152.50      6.11 o
   0   9   5      455.66      423.09      8.82 o
   1   9   5      384.76      386.98      8.21 o
   2   9   5     1808.24     1797.25     25.28 o
   3   9   5       47.38       40.67      2.87 o
   4   9   5      260.28      258.02      5.91 o
   5   9   5      399.58      396.85     10.75 o
   6   9   5      101.84       93.18      5.93 o
   7   9   5      219.41      195.41      9.85 o
   8   9   5       27.50       33.83      5.59 o
   9   9   5      108.12       90.92      7.94 o
  10   9   5       16.76       17.29      5.67 o
  11   9   5      483.71      536.33     18.80 o
  -6  10   5      167.96      185.34     14.28 o
  -5  10   5       65.29       89.13      8.27 o
  -4  10   5      230.37      267.40     20.46 o
  -3  10   5       18.52       19.24      4.52 o
  -2  10   5      268.18      263.00     14.75 o
  -1  10   5      965.89      912.76     31.73 o
   0  10   5        9.03        9.60      5.11 o
   1  10   5      438.25      439.65     10.29 o
   2  10   5       21.04       20.53      2.97 o
   3  10   5      816.10      824.72     14.06 o
   4  10   5       10.91       11.17      3.02 o
   5  10   5       99.67       95.45      6.03 o
   6  10   5        0.21       -1.22      3.00 o
   7  10   5      119.97      110.22      8.05 o
   8  10   5      366.72      361.07     13.49 o
   9  10   5      131.29      131.39      9.54 o
  10  10   5      598.25      609.65     19.66 o
  11  10   5       25.68       35.66     10.97 o
  -5  11   5       34.75       36.25     10.49 o
  -4  11   5       62.06       76.40     13.51 o
  -3  11   5       29.26       26.86      6.79 o
  -2  11   5       34.19       19.47      5.96 o
  -1  11   5      339.26      296.54     14.82 o
   0  11   5      179.18      189.08     12.12 o
   1  11   5       17.52       15.79      4.22 o
   2  11   5       45.03       44.81      4.19 o
   3  11   5       38.95       43.83      4.96 o
   4  11   5      694.56      740.53     20.28 o
   5  11   5      984.35      945.08     24.17 o
   6  11   5      145.76      140.57      9.52 o
   7  11   5        2.39        2.96      5.38 o
   8  11   5      119.51      111.31     11.47 o
   9  11   5      425.19      406.23     20.19 o
  10  11   5       96.08      106.93     12.22 o
  -3  12   5      216.22      253.42     20.67 o
  -2  12   5      150.07      146.07     12.48 o
  -1  12   5      188.60      221.91     17.49 o
   0  12   5        3.45        7.44      5.16 o
   1  12   5        0.24       -1.99      4.25 o
   2  12   5      202.77      228.73      9.13 o
   3  12   5       19.94       24.23      6.16 o
   4  12   5      686.96      684.74     19.86 o
   5  12   5      235.80      239.55     11.37 o
   6  12   5        0.04       -3.55      3.83 o
   7  12   5       70.08       75.94      9.99 o
   8  12   5      171.71      167.69     15.74 o
   9  12   5      152.01      181.24     15.18 o
  -2  13   5        0.79        7.31      8.27 o
  -1  13   5        4.07        4.82      5.79 o
   0  13   5      129.61      138.29     12.25 o
   1  13   5      693.25      748.78     47.38 o
   2  13   5      190.68      204.79     14.05 o
   3  13   5       87.15       80.16     11.47 o
   4  13   5        1.25        3.73      5.38 o
   5  13   5      693.45      683.76     20.69 o
   6  13   5      303.91      348.03     16.68 o
   7  13   5      104.75      121.88     14.15 o
   8  13   5       13.70       18.76      7.28 o
   1  14   5       38.00       44.04      8.08 o
   2  14   5       45.75       50.34      8.51 o
   3  14   5       89.39      102.18     12.88 o
   4  14   5        7.42        6.62      4.71 o
   5  14   5      207.06      200.76     18.17 o
   6  14   5       31.81       28.04      6.66 o
  -4 -13   6       40.03       62.01      9.44 o
  -3 -13   6       15.77        3.50      7.63 o
  -2 -13   6       31.95       29.57     10.17 o
  -7 -12   6       41.13       51.30      9.28 o
  -6 -12   6       62.56       75.92     12.24 o
  -5 -12   6      128.27      166.36     19.08 o
  -4 -12   6       49.30       62.98      8.99 o
  -3 -12   6       67.33       62.79      8.96 o
  -2 -12   6        0.01       -5.41      5.41 o
  -1 -12   6      321.03      281.40     22.58 o
   0 -12   6      518.23      522.42     31.48 o
   1 -12   6       14.92        9.86      7.95 o
  -8 -11   6      174.73      186.45     15.73 o
  -7 -11   6      102.91      102.42     11.69 o
  -6 -11   6      261.83      301.80     29.09 o
  -5 -11   6      229.13      227.04     36.57 o
  -4 -11   6       72.95       73.68      9.38 o
  -3 -11   6       50.23       50.53      7.73 o
  -2 -11   6       22.66       15.82      5.38 o
  -1 -11   6      302.02      330.37     23.21 o
   0 -11   6     1478.00     1520.21     61.05 o
   1 -11   6       11.73        6.04      7.95 o
   2 -11   6        2.76        2.54      7.31 o
   3 -11   6      115.34      149.45     19.08 o
  -9 -10   6      153.91      186.63     27.98 o
  -8 -10   6       26.56       14.94      6.97 o
  -7 -10   6      117.42       93.12     10.79 o
  -6 -10   6        3.66        4.42      5.72 o
  -5 -10   6       28.82       22.73      6.51 o
  -4 -10   6       31.07       23.82      5.96 o
  -3 -10   6      262.24      227.01     15.29 o
  -2 -10   6      160.60      159.98     11.91 o
  -1 -10   6       91.94       97.22      9.55 o
   0 -10   6       24.08       15.90      7.00 o
   1 -10   6       73.46       58.51     11.45 o
   2 -10   6      339.74      319.88     22.89 o
   3 -10   6        0.77       -5.09      5.09 o
   4 -10   6      151.58      192.37     20.99 o
   5 -10   6        8.93       -2.54      7.63 o
 -10  -9   6       17.27        5.12      9.38 o
  -9  -9   6       86.48       97.32     11.46 o
  -8  -9   6      601.49      579.77     25.60 o
  -7  -9   6      614.27      586.96     23.69 o
  -6  -9   6      106.20       80.48      9.44 o
  -5  -9   6       42.90       49.90      8.43 o
  -4  -9   6        0.52        0.58      3.66 o
  -3  -9   6        6.01        1.40      3.11 o
  -2  -9   6      306.04      275.42     10.94 o
  -1  -9   6      192.55      181.70      8.96 o
   0  -9   6       39.43       43.41      7.15 o
   1  -9   6       44.80       61.05     11.13 o
   2  -9   6      183.71      153.58     16.53 o
   3  -9   6      184.13      176.47     18.44 o
   4  -9   6       48.33       50.87     11.13 o
   5  -9   6       15.86       16.92      6.06 o
   6  -9   6       75.48      106.52     16.22 o
 -10  -8   6      234.82      263.49     17.34 o
  -9  -8   6       13.43        4.20      6.80 o
  -8  -8   6      451.84      446.43     29.75 o
  -7  -8   6     1619.48     1587.18    112.24 o
  -6  -8   6        0.17       -4.03      4.03 o
  -5  -8   6      309.29      253.87     13.26 o
  -4  -8   6      397.45      371.09     14.92 o
  -3  -8   6      448.76      442.19     13.86 o
  -2  -8   6      953.81      908.34     22.20 o
  -1  -8   6      200.01      231.66     12.41 o
   0  -8   6      534.19      496.19     14.74 o
   1  -8   6      498.24      497.09     17.85 o
   2  -8   6        0.21        2.54      5.09 o
   3  -8   6      130.91       92.53     12.72 o
   4  -8   6       15.21        2.23      6.36 o
   5  -8   6        7.73        2.29      4.71 o
   6  -8   6      128.26      108.54     11.21 o
   7  -8   6       22.83       18.12      9.54 o
 -11  -7   6       26.42       31.59     14.81 o
 -10  -7   6        9.36        9.71      5.91 o
  -9  -7   6      147.40      155.37     10.71 o
  -8  -7   6       23.00       18.76      5.37 o
  -7  -7   6        6.46        6.93      4.32 o
  -6  -7   6      490.17      499.54     18.30 o
  -5  -7   6        2.31       -2.52      2.52 o
  -4  -7   6       19.04       23.90      2.77 o
  -3  -7   6        0.02        2.13      2.97 o
  -2  -7   6       82.34       87.24      6.22 o
  -1  -7   6      663.76      620.55     16.40 o
   0  -7   6     2409.29     2176.82     43.23 o
   1  -7   6      209.53      209.14      6.11 o
   2  -7   6        3.03        1.97      2.91 o
   3  -7   6      184.14      164.39     16.22 o
   4  -7   6       14.44       31.48      8.59 o
   5  -7   6       10.14        5.09      6.68 o
   6  -7   6       89.68      108.63     23.05 o
   7  -7   6       98.39      115.85     11.69 o
   8  -7   6        0.25       -5.03      5.03 o
 -11  -6   6       65.04       64.86     11.76 o
 -10  -6   6      543.54      556.12     30.50 o
  -9  -6   6       40.89       34.82      6.49 o
  -8  -6   6      454.70      439.42     18.67 o
  -7  -6   6       49.87       50.95      6.02 o
  -6  -6   6      440.42      466.50     14.27 o
  -5  -6   6      223.19      252.94      8.67 o
  -4  -6   6       55.43       44.48      3.48 o
  -3  -6   6      434.78      391.57      7.79 o
  -2  -6   6       17.56       27.26      1.79 o
  -1  -6   6       81.02       86.23      4.61 o
   0  -6   6      153.64      155.89      5.64 o
   1  -6   6      366.77      359.06      8.40 o
   2  -6   6       43.91       34.85      3.11 o
   3  -6   6      398.40      369.74     12.20 o
   4  -6   6      460.31      425.12     23.53 o
   5  -6   6        0.02       -2.86      5.09 o
   6  -6   6       86.66       57.33      8.27 o
   7  -6   6        0.22       -2.06      6.36 o
   8  -6   6      341.81      381.29     18.66 o
   9  -6   6      186.61      242.78     17.40 o
 -11  -5   6       45.52       58.35      8.16 o
 -10  -5   6      129.94      127.48      9.87 o
  -9  -5   6       23.09       26.49      7.22 o
  -8  -5   6       25.84       28.06      5.45 o
  -7  -5   6        0.09        4.07      3.76 o
  -6  -5   6        3.59        7.03      3.64 o
  -5  -5   6       19.69       25.27      2.58 o
  -4  -5   6      203.74      209.08      4.22 o
  -3  -5   6        3.94        2.98      1.33 o
  -2  -5   6      191.50      177.76      3.41 o
  -1  -5   6     1889.59     1941.65     21.51 o
   0  -5   6        7.65        6.99      1.38 o
   1  -5   6       45.55       43.27      2.73 o
   2  -5   6     1042.86     1102.90     15.74 o
   3  -5   6        0.15        0.15      1.88 o
   4  -5   6     1457.77     1390.68     36.76 o
   5  -5   6      594.75      594.41     20.67 o
   6  -5   6        6.28        1.48      3.89 o
   7  -5   6      160.12      175.37     12.79 o
   8  -5   6      186.57      173.97     13.21 o
   9  -5   6       87.31       95.84     10.89 o
 -11  -4   6      136.85      146.25     19.56 o
 -10  -4   6      172.60      183.49     11.58 o
  -9  -4   6      536.11      536.54     17.01 o
  -8  -4   6      227.92      257.35     16.54 o
  -7  -4   6      605.58      624.49     14.19 o
  -6  -4   6      427.59      392.84      8.98 o
  -5  -4   6     1432.78     1485.78     19.22 o
  -4  -4   6      550.80      564.03      7.74 o
  -3  -4   6      264.69      269.18      5.10 o
  -2  -4   6      236.60      230.01      3.94 o
  -1  -4   6       54.40       80.54      2.56 o
   0  -4   6     1990.75     1873.93     22.38 o
   1  -4   6        1.07        4.18      1.34 o
   2  -4   6      120.41      135.06      4.98 o
   3  -4   6       30.19       29.80      2.15 o
   4  -4   6     1829.25     1758.80     25.98 o
   5  -4   6     1989.35     1952.79     49.42 o
   6  -4   6      695.55      730.80     16.08 o
   7  -4   6      142.92      163.38     11.58 o
   8  -4   6       42.42       55.95      8.06 o
   9  -4   6       46.26       23.69      6.83 o
  10  -4   6       97.50      139.91     19.40 o
 -11  -3   6      654.04      689.55     48.01 o
 -10  -3   6      578.82      607.13     19.04 o
  -9  -3   6       44.00       40.83      5.28 o
  -8  -3   6        2.41        5.56      3.26 o
  -7  -3   6      207.31      179.48      7.71 o
  -6  -3   6     2375.67     2291.84     28.15 o
  -5  -3   6      506.13      495.80      7.67 o
  -4  -3   6      887.69      888.97     11.38 o
  -3  -3   6      829.43      869.09     11.00 o
  -2  -3   6      263.78      233.61      3.98 o
  -1  -3   6      331.26      359.23      5.02 o
   0  -3   6      241.42      208.22      3.93 o
   1  -3   6      914.76     1042.51     14.34 o
   2  -3   6      151.70      108.27      3.02 o
   3  -3   6      100.51      124.28      3.89 o
   4  -3   6     2348.13     2249.07     28.87 o
   5  -3   6     1283.06     1253.76     19.99 o
   6  -3   6        5.52        8.95      2.64 o
   7  -3   6      389.16      367.54     12.33 o
   8  -3   6       45.58       55.18      6.30 o
   9  -3   6      461.16      522.28     26.55 o
  10  -3   6      423.05      473.76     21.36 o
 -11  -2   6        0.49       -3.86      7.98 o
 -10  -2   6      152.60      152.17     10.51 o
  -9  -2   6      617.41      585.17     15.08 o
  -8  -2   6     1799.72     1749.72     35.02 o
  -7  -2   6     1612.40     1542.05     28.21 o
  -6  -2   6      402.03      492.34      7.49 o
  -5  -2   6      172.59      181.47      3.37 o
  -4  -2   6      246.74      246.84      3.79 o
  -3  -2   6      839.78      884.69      9.49 o
  -2  -2   6     1819.85     1968.14     20.20 o
  -1  -2   6     2461.18     2489.22     22.27 o
   0  -2   6        2.86        2.21      0.97 o
   1  -2   6      481.13      456.95      5.77 o
   2  -2   6     5625.05     5951.12     57.40 o
   3  -2   6      295.31      307.74      4.56 o
   4  -2   6       60.50       67.89      2.49 o
   5  -2   6       20.48       15.86      1.88 o
   6  -2   6      430.53      384.91      7.68 o
   7  -2   6      144.18      131.29      7.98 o
   8  -2   6        6.14        7.84      4.69 o
   9  -2   6        1.59        2.58      5.87 o
  10  -2   6        0.26       -4.00      6.34 o
  11  -2   6       44.02       46.63     20.99 o
 -11  -1   6       42.02       57.30     11.02 o
 -10  -1   6       23.45       25.77      5.98 o
  -9  -1   6       50.73       47.62      6.58 o
  -8  -1   6        6.73        4.24      3.26 o
  -7  -1   6      233.62      222.00      8.15 o
  -6  -1   6       35.47       52.76      2.54 o
  -5  -1   6      967.73     1031.84     10.94 o
  -4  -1   6     1617.56     1730.45     16.61 o
  -3  -1   6      174.22      237.49      3.64 o
  -2  -1   6      777.24      921.01      8.91 o
  -1  -1   6     1344.94     1448.82     17.45 o
   0  -1   6     1561.74     1685.65     15.50 o
   1  -1   6        2.78       10.51      1.38 o
   2  -1   6     1513.05     1501.26     21.27 o
   3  -1   6      286.22      286.13      4.48 o
   4  -1   6      221.41      208.64      3.92 o
   5  -1   6        1.89        1.69      1.30 o
   6  -1   6      310.59      279.01      5.57 o
   7  -1   6      105.28       87.82      5.01 o
   8  -1   6        7.49       -0.80      4.08 o
   9  -1   6       10.05        6.21      8.59 o
  10  -1   6      244.06      242.41     16.18 o
  11  -1   6        4.43        2.98      6.98 o
 -11   0   6       27.20       15.80      8.69 o
 -10   0   6       60.79       73.37      9.65 o
  -9   0   6       51.67       55.57      7.08 o
  -8   0   6       77.65       72.04      7.27 o
  -7   0   6      307.03      332.17      7.56 o
  -6   0   6        0.15        1.06      1.75 o
  -5   0   6        4.77       15.79      1.81 o
  -4   0   6     1652.99     1755.42     16.89 o
  -3   0   6       62.94       70.39      2.12 o
  -2   0   6      306.94      353.29      5.03 o
  -1   0   6    10410.76    10611.07     87.05 o
   0   0   6     3076.31     3122.48     27.60 o
   1   0   6      115.04      102.98      2.25 o
   2   0   6     2301.26     2748.70     26.62 o
   3   0   6      223.43      185.71      3.40 o
   4   0   6       57.04      103.28      2.87 o
   5   0   6      402.54      406.67      6.00 o
   6   0   6      136.33      132.53      3.33 o
   7   0   6       96.43       94.15      4.02 o
   8   0   6      463.86      411.92     20.65 o
   9   0   6      291.42      257.20     14.27 o
  10   0   6      252.78      273.50     16.33 o
  11   0   6       15.40       14.23      8.00 o
 -11   1   6       25.45       26.80      7.22 o
 -10   1   6        2.17        5.47      5.26 o
  -9   1   6      133.10      117.62      9.44 o
  -8   1   6      931.79      957.28     23.99 o
  -7   1   6      454.30      471.46     14.21 o
  -6   1   6      499.88      460.38      8.98 o
  -5   1   6       82.87      103.24      3.11 o
  -4   1   6       99.87       97.23      2.82 o
  -3   1   6     2313.52     2264.38     20.75 o
  -2   1   6     1686.69     1715.03     16.77 o
  -1   1   6       24.13        5.52      0.90 o
   0   1   6      356.34      504.29      5.17 o
   1   1   6     1501.91     1663.31     15.93 o
   2   1   6     1531.64     1640.10     16.67 o
   3   1   6       23.40       59.00      2.02 o
   4   1   6       42.58       78.97      2.41 o
   5   1   6      721.29      743.58      9.04 o
   6   1   6      185.16      189.13      3.70 o
   7   1   6      223.69      210.21      4.83 o
   8   1   6        9.20        0.29      3.49 o
   9   1   6      135.97      126.79     11.41 o
  10   1   6        3.84        2.35      6.82 o
  11   1   6      216.24      202.81     21.14 o
  12   1   6      238.33      232.83     17.85 o
 -11   2   6       48.77       62.40      8.62 o
 -10   2   6      132.95      174.54     11.75 o
  -9   2   6        8.80       15.13      5.45 o
  -8   2   6       58.87       74.74      7.19 o
  -7   2   6       74.79       80.28     11.28 o
  -6   2   6      513.44      541.73     12.67 o
  -5   2   6       65.82       62.13      2.52 o
  -4   2   6      387.33      328.78      5.09 o
  -3   2   6      100.97      125.71      3.02 o
  -2   2   6       61.13       50.85      1.83 o
  -1   2   6     1091.78     1077.44     10.32 o
   0   2   6       70.76       79.19      1.69 o
   1   2   6     3656.04     4080.47     39.34 o
   2   2   6      186.87      158.93      3.26 o
   3   2   6      342.87      347.26      4.22 o
   4   2   6     2663.58     2768.81     37.58 o
   5   2   6      535.61      603.99      7.06 o
   6   2   6      136.23      151.27      3.17 o
   7   2   6       64.88       59.75      4.06 o
   8   2   6      357.05      331.05     12.10 o
   9   2   6       74.32       60.68      6.78 o
  10   2   6       10.98        5.76      7.02 o
  11   2   6      204.95      180.45     16.69 o
  12   2   6        0.86       -0.80      7.79 o
 -10   3   6       59.06       81.43     11.77 o
  -9   3   6       43.18       60.49      7.39 o
  -8   3   6       62.08       58.59      6.01 o
  -7   3   6       68.07       54.01      6.11 o
  -6   3   6      198.04      195.45      6.57 o
  -5   3   6      226.41      242.03      5.39 o
  -4   3   6      197.00      162.72      3.36 o
  -3   3   6      129.94      108.07      4.05 o
  -2   3   6     1229.72     1311.06     16.10 o
  -1   3   6       19.15       32.92      2.83 o
   0   3   6      280.50      270.88      4.60 o
   1   3   6      308.33      336.52      5.21 o
   2   3   6       54.02       71.21      1.97 o
   3   3   6      180.66      184.07      3.16 o
   4   3   6        7.50       14.72      1.11 o
   5   3   6        6.96        4.89      1.22 o
   6   3   6      947.20      922.37     10.51 o
   7   3   6        6.53       12.38      1.99 o
   8   3   6     1220.74     1095.40     25.86 o
   9   3   6       47.76       38.16      8.54 o
  10   3   6       12.45       12.89      5.42 o
  11   3   6       32.98       20.82      8.38 o
  12   3   6       61.23       42.16     10.59 o
 -10   4   6      221.96      256.57     15.06 o
  -9   4   6      105.65      116.98      9.47 o
  -8   4   6       12.79        6.67      4.80 o
  -7   4   6      109.25      104.74      6.77 o
  -6   4   6     1194.09     1149.25     26.10 o
  -5   4   6       14.06       19.26      3.38 o
  -4   4   6        5.94        3.55      1.86 o
  -3   4   6      367.86      365.20      6.76 o
  -2   4   6     1621.29     1681.36     19.74 o
  -1   4   6       66.48       46.16      2.19 o
   0   4   6      345.46      391.95      5.64 o
   1   4   6       68.98       86.12      2.73 o
   2   4   6      411.35      357.98      4.83 o
   3   4   6      191.59      151.85      3.04 o
   4   4   6      525.64      441.83      5.86 o
   5   4   6      547.92      477.49      7.26 o
   6   4   6       89.70       70.91      2.74 o
   7   4   6     1857.03     1710.56     32.77 o
   8   4   6      354.02      322.81     12.68 o
   9   4   6      516.30      507.87     15.90 o
  10   4   6       94.68      107.00      8.80 o
  11   4   6      199.52      188.83     14.94 o
  12   4   6      226.08      218.17     21.46 o
  -9   5   6      365.57      372.15     15.09 o
  -8   5   6      702.85      713.75     26.81 o
  -7   5   6      316.33      295.83     12.99 o
  -6   5   6       48.28       54.18      5.00 o
  -5   5   6       53.35       47.34      4.23 o
  -4   5   6      906.14      863.65     16.59 o
  -3   5   6       62.47       51.11      2.87 o
  -2   5   6       17.66       13.40      1.81 o
  -1   5   6      544.20      555.54      8.20 o
   0   5   6      173.36      155.24      4.43 o
   1   5   6      418.72      518.06      8.11 o
   2   5   6     3539.77     3528.79     43.61 o
   3   5   6      226.32      263.90      5.25 o
   4   5   6       19.38       26.88      1.59 o
   5   5   6     1165.24     1195.38     14.15 o
   6   5   6      439.51      415.79      6.86 o
   7   5   6      251.03      252.95      7.09 o
   8   5   6      380.97      356.63      9.00 o
   9   5   6      123.76      112.51      8.49 o
  10   5   6      109.26       98.84      8.49 o
  11   5   6      351.98      349.43     14.48 o
  12   5   6       41.56       30.06      9.99 o
  -9   6   6       61.85       63.32     13.83 o
  -8   6   6      160.35      164.80     10.94 o
  -7   6   6       83.76       79.94      8.21 o
  -6   6   6       73.86       60.70      6.34 o
  -5   6   6       88.01       77.77      6.59 o
  -4   6   6       12.75       29.69      4.27 o
  -3   6   6       50.24       45.94      4.96 o
  -2   6   6        3.05        5.99      1.71 o
  -1   6   6      151.42      151.02      5.53 o
   0   6   6       24.93       35.26      4.54 o
   1   6   6        0.71        4.63      1.36 o
   2   6   6      148.50      149.56      5.33 o
   3   6   6      892.43      903.21     11.28 o
   4   6   6     1225.78     1200.66     15.49 o
   5   6   6        1.69        0.16      1.18 o
   6   6   6       86.12       76.09      5.13 o
   7   6   6      289.51      269.81      8.52 o
   8   6   6      131.05      130.17      9.55 o
   9   6   6     1072.44     1002.68     24.75 o
  10   6   6        0.54        3.05      4.63 o
  11   6   6        3.77        5.20      8.20 o
  12   6   6       14.89        6.69      8.60 o
  -8   7   6      131.66      136.69     19.40 o
  -7   7   6       19.19       16.46      4.88 o
  -6   7   6      202.47      156.42      9.63 o
  -5   7   6        9.08       14.29      3.86 o
  -4   7   6        1.34       -2.76      2.76 o
  -3   7   6      109.31       83.30      8.47 o
  -2   7   6      168.83      152.96      4.93 o
  -1   7   6      576.66      551.04     12.08 o
   0   7   6     1624.90     1715.91     25.60 o
   1   7   6     2281.75     2405.71     34.27 o
   2   7   6      241.11      221.69      5.16 o
   3   7   6      247.35      209.53      4.60 o
   4   7   6        1.31        0.97      1.37 o
   5   7   6       51.30       57.31      2.36 o
   6   7   6      146.82      139.25      4.81 o
   7   7   6      548.95      469.53     14.13 o
   8   7   6      228.42      241.90     10.31 o
   9   7   6        2.55        0.35      4.19 o
  10   7   6      269.07      258.63     12.03 o
  11   7   6        0.14        4.67      6.65 o
  12   7   6      313.19      340.39     24.62 o
  -8   8   6      129.68      155.58     13.14 o
  -7   8   6      386.72      425.39     15.62 o
  -6   8   6        2.37       -1.89      3.59 o
  -5   8   6        9.27       13.02      4.00 o
  -4   8   6        0.29       -0.25      3.12 o
  -3   8   6      238.88      278.86     10.60 o
  -2   8   6     2082.60     1990.98     38.51 o
  -1   8   6      102.85      131.13      5.24 o
   0   8   6       83.89       73.68      4.05 o
   1   8   6      246.85      244.28      6.46 o
   2   8   6      377.05      418.77      8.75 o
   3   8   6      163.87      138.72      6.97 o
   4   8   6      787.57      757.20     10.47 o
   5   8   6       23.18       25.51      3.59 o
   6   8   6      142.52      112.45      4.54 o
   7   8   6       50.85       51.19      6.07 o
   8   8   6        1.95        5.20      3.96 o
   9   8   6        5.70        8.28      5.09 o
  10   8   6       17.62       14.78      6.03 o
  11   8   6      328.29      360.05     15.33 o
  12   8   6      142.25      149.89     11.66 o
  -7   9   6      327.99      373.49     18.31 o
  -6   9   6      371.00      392.39     16.11 o
  -5   9   6      174.36      190.10     10.99 o
  -4   9   6     1068.84      990.16     24.66 o
  -3   9   6      451.03      447.38     14.28 o
  -2   9   6      229.28      195.45     14.82 o
  -1   9   6      728.47      670.85     14.70 o
   0   9   6     1156.46     1101.76     17.20 o
   1   9   6       76.48       69.23      3.81 o
   2   9   6       16.26       26.18      2.65 o
   3   9   6       94.79       99.31      4.32 o
   4   9   6      447.84      435.94      9.84 o
   5   9   6      390.92      373.73     10.53 o
   6   9   6       17.06       12.31      4.18 o
   7   9   6      145.21      137.45      8.22 o
   8   9   6      130.12      105.93      7.97 o
   9   9   6       28.80       32.43      5.81 o
  10   9   6     1570.22     1510.83     35.26 o
  11   9   6       12.13        8.25      7.10 o
  -6  10   6       51.13       79.17     14.31 o
  -5  10   6       24.62       27.81     12.24 o
  -4  10   6        7.74        4.57      5.72 o
  -3  10   6     1203.81     1086.37     33.36 o
  -2  10   6       55.70       80.99      8.99 o
  -1  10   6       77.03       96.78     13.51 o
   0  10   6        5.37        2.18      4.15 o
   1  10   6       36.55       34.08      4.11 o
   2  10   6        4.21        2.57      2.74 o
   3  10   6       13.42       14.08      4.12 o
   4  10   6        2.10        1.61      3.55 o
   5  10   6       88.18       97.43      7.57 o
   6  10   6      160.17      117.25      8.46 o
   7  10   6       18.77       21.62      6.30 o
   8  10   6       25.02       24.49      6.63 o
   9  10   6       10.53       18.39      6.61 o
  10  10   6        0.47        1.02      5.88 o
  11  10   6        1.31        6.73      6.70 o
  -5  11   6      133.28      152.31     19.08 o
  -4  11   6       13.22        9.24      6.38 o
  -3  11   6        2.45        1.08      4.76 o
  -2  11   6        9.45       11.48      6.20 o
  -1  11   6        3.43        9.54      5.17 o
   0  11   6      133.68      149.81     12.24 o
   1  11   6       20.58       15.62      6.84 o
   2  11   6       11.36        9.97      3.28 o
   3  11   6       49.34       49.79      5.04 o
   4  11   6      462.98      445.54     20.97 o
   5  11   6       28.31       37.76      5.67 o
   6  11   6       66.35       57.98      6.71 o
   7  11   6      114.32      129.57     11.67 o
   8  11   6      290.09      270.00     15.62 o
   9  11   6      109.47      112.28     12.24 o
  10  11   6       62.52       56.72     17.33 o
  -3  12   6       62.60       55.96     12.72 o
  -2  12   6      241.28      268.61     15.98 o
  -1  12   6        5.02       10.61      5.70 o
   0  12   6       84.76       78.01     12.08 o
   1  12   6       77.46       67.41      8.53 o
   2  12   6       51.97       68.91      5.97 o
   3  12   6      564.90      595.07     31.44 o
   4  12   6        3.51       10.82      4.69 o
   5  12   6     1844.52     1826.51     40.31 o
   6  12   6      284.67      281.29     13.74 o
   7  12   6        7.85        1.74      7.00 o
   8  12   6       65.88       68.52     12.56 o
   9  12   6       88.74       99.78     11.63 o
  -2  13   6        0.52        5.09      8.27 o
  -1  13   6       28.74       39.21      8.01 o
   0  13   6        0.54       -4.93      4.93 o
   1  13   6      273.28      322.41     16.52 o
   2  13   6       10.17        0.35      8.27 o
   3  13   6      243.54      253.44     20.01 o
   4  13   6      719.48      743.20     21.70 o
   5  13   6       20.36       18.39     10.28 o
   6  13   6      302.55      336.00     14.25 o
   7  13   6       17.93       18.60      6.97 o
   8  13   6      339.25      390.20     19.82 o
   1  14   6      146.74      146.33     12.93 o
   2  14   6      324.00      354.32     30.21 o
   3  14   6        9.69       12.61      8.74 o
   4  14   6       68.44       92.14      8.73 o
   5  14   6      359.16      372.00     15.33 o
   6  14   6      118.83      123.39     13.11 o
  -6 -12   7        2.31        0.58      6.28 o
  -5 -12   7       57.24       69.54     18.12 o
  -4 -12   7        9.38       -2.07      8.59 o
  -3 -12   7       22.46       20.91      6.47 o
  -2 -12   7       62.08       63.28     12.72 o
  -1 -12   7        4.11       -3.82      6.04 o
   0 -12   7       61.81       61.05     13.04 o
   1 -12   7        5.43       16.53      9.54 o
  -8 -11   7       78.18       77.11     10.64 o
  -7 -11   7       23.47       38.26      8.64 o
  -6 -11   7      129.04      118.47     12.14 o
  -5 -11   7      358.03      372.66     26.39 o
  -4 -11   7      655.24      673.84     25.51 o
  -3 -11   7        1.74        0.66      4.48 o
  -2 -11   7        7.96        3.89      4.83 o
  -1 -11   7       12.97       14.94      7.95 o
   0 -11   7       84.75       89.35     14.63 o
   1 -11   7        5.27       13.04      7.63 o
   2 -11   7        0.03       -2.86      6.04 o
   3 -11   7      122.51      122.42     17.81 o
  -9 -10   7        4.04       -3.59      5.96 o
  -8 -10   7      987.05     1052.75     59.62 o
  -7 -10   7     1238.26     1283.85     40.20 o
  -6 -10   7      137.41      181.67     27.19 o
  -5 -10   7        1.07        6.20      5.17 o
  -4 -10   7      390.60      356.03     17.08 o
  -3 -10   7        6.59        0.32      4.27 o
  -2 -10   7       69.07       60.67      7.98 o
  -1 -10   7        9.38        4.00      4.71 o
   0 -10   7       17.10       18.44      7.63 o
   1 -10   7       44.03       41.65     10.49 o
   2 -10   7       76.08       81.40     13.35 o
   3 -10   7        0.68       -1.59      5.72 o
   4 -10   7      143.63      142.77     18.44 o
  -9  -9   7      713.62      714.13     27.98 o
  -8  -9   7      109.94      139.94     13.03 o
  -7  -9   7      337.39      323.74     27.35 o
  -6  -9   7      158.91      166.20     13.14 o
  -5  -9   7      169.89      175.19     13.27 o
  -4  -9   7        0.00        6.68      4.50 o
  -3  -9   7       18.31       11.56      3.72 o
  -2  -9   7       35.83       43.25      5.55 o
  -1  -9   7        0.05       -0.95      3.82 o
   0  -9   7        0.75        1.43      3.60 o
   1  -9   7       42.69       35.93      8.90 o
   2  -9   7       30.99       28.30      8.90 o
   3  -9   7      127.35      133.86     16.53 o
   4  -9   7       19.86       12.40      7.95 o
   5  -9   7      241.60      249.18     16.17 o
   6  -9   7       30.36       26.07     10.49 o
 -10  -8   7        1.03       -5.09      5.96 o
  -9  -8   7        0.01        3.08      5.61 o
  -8  -8   7        4.66       -4.33      4.74 o
  -7  -8   7      282.45      241.46     14.05 o
  -6  -8   7       77.54       65.20     15.74 o
  -5  -8   7      243.74      268.46     13.83 o
  -4  -8   7       44.52       48.92      5.44 o
  -3  -8   7      363.32      326.99     11.81 o
  -2  -8   7      411.99      380.64     12.85 o
  -1  -8   7      660.16      621.94     17.38 o
   0  -8   7      821.21      797.50     31.34 o
   1  -8   7       47.68       51.32     10.02 o
   2  -8   7       44.24       44.52      9.54 o
   3  -8   7        0.19        1.59      5.09 o
   4  -8   7      725.07      721.15     36.25 o
   5  -8   7      280.00      316.06     23.21 o
   6  -8   7      358.58      427.44     20.01 o
   7  -8   7      231.58      289.03     24.17 o
 -10  -7   7      313.60      291.06     14.21 o
  -9  -7   7       40.40       44.17      6.86 o
  -8  -7   7       69.88       67.44     16.64 o
  -7  -7   7      138.19      141.68     10.83 o
  -6  -7   7       83.13       81.55      8.88 o
  -5  -7   7        1.41       -3.48      3.48 o
  -4  -7   7      181.46      156.27     26.71 o
  -3  -7   7      457.18      429.64     10.01 o
  -2  -7   7      321.98      313.05      7.89 o
  -1  -7   7     1450.65     1433.65     24.67 o
   0  -7   7      209.52      233.32      6.72 o
   1  -7   7     1389.99     1347.10     24.56 o
   2  -7   7      290.60      276.28     12.46 o
   3  -7   7     1399.54     1388.89     53.42 o
   4  -7   7      475.13      459.15     26.39 o
   5  -7   7       24.99        9.54      7.31 o
   6  -7   7        1.17        0.60      4.77 o
   7  -7   7      271.26      295.43     16.63 o
   8  -7   7        1.35       -7.95      7.95 o
 -11  -6   7       24.24       30.05      7.19 o
 -10  -6   7       36.17       37.00      7.08 o
  -9  -6   7        1.22       -2.83      4.01 o
  -8  -6   7       73.54       81.75      9.38 o
  -7  -6   7        0.03       -1.85      3.67 o
  -6  -6   7       74.72       92.66      7.69 o
  -5  -6   7     1650.43     1567.55     39.84 o
  -4  -6   7      333.71      319.62      9.17 o
  -3  -6   7       18.04       27.06      4.05 o
  -2  -6   7      320.53      336.77      8.28 o
  -1  -6   7      493.59      436.12      9.65 o
   0  -6   7     3871.04     3816.97     58.55 o
   1  -6   7      817.16      787.90     15.26 o
   2  -6   7       89.34       96.01      6.53 o
   3  -6   7      129.89      127.14      7.38 o
   4  -6   7      668.46      618.13     30.52 o
   5  -6   7        0.90       -1.27      5.41 o
   6  -6   7       36.99       41.93      7.18 o
   7  -6   7       25.57       33.73      7.15 o
   8  -6   7       40.05       36.34      7.73 o
 -11  -5   7        0.05        1.32      5.38 o
 -10  -5   7      292.08      272.23     13.54 o
  -9  -5   7      615.21      622.15     19.03 o
  -8  -5   7        0.72       -2.53      4.09 o
  -7  -5   7      145.05      127.73      8.63 o
  -6  -5   7        1.80       -0.44      3.43 o
  -5  -5   7      133.30      121.97      5.69 o
  -4  -5   7      118.46      120.19      4.27 o
  -3  -5   7       56.16       52.20      2.53 o
  -2  -5   7       22.15       20.65      1.74 o
  -1  -5   7      142.40      142.42      3.73 o
   0  -5   7      214.91      233.81      5.20 o
   1  -5   7       23.38       15.54      1.84 o
   2  -5   7      246.24      224.45      6.20 o
   3  -5   7        8.69       10.38      4.02 o
   4  -5   7      509.15      439.38     25.28 o
   5  -5   7      179.75      176.15     17.17 o
   6  -5   7      186.13      170.75     17.49 o
   7  -5   7      141.68      122.38     14.94 o
   8  -5   7       96.47      107.88     10.90 o
   9  -5   7       15.84       21.62     10.49 o
 -11  -4   7      470.45      496.33     22.71 o
 -10  -4   7      560.67      583.99     18.94 o
  -9  -4   7      134.91      134.67      9.55 o
  -8  -4   7      135.08      138.15      9.15 o
  -7  -4   7       33.25       32.35      5.29 o
  -6  -4   7     2122.54     2080.62     30.94 o
  -5  -4   7      746.85      732.25     14.08 o
  -4  -4   7     1209.52     1216.18     18.50 o
  -3  -4   7      434.24      495.40      7.89 o
  -2  -4   7      636.20      661.15      8.43 o
  -1  -4   7       49.99       46.44      2.37 o
   0  -4   7      402.69      393.22      6.62 o
   1  -4   7       79.32       68.01      2.71 o
   2  -4   7       65.21       95.42      3.62 o
   3  -4   7      219.22      208.79      5.59 o
   4  -4   7      180.49      168.10      6.53 o
   5  -4   7      402.37      433.27     15.41 o
   6  -4   7      387.97      358.12     15.28 o
   7  -4   7      111.95       95.25     14.79 o
   8  -4   7      636.41      665.69     44.20 o
   9  -4   7      381.09      421.63     27.98 o
  10  -4   7        0.06       -0.32      8.27 o
 -11  -3   7       66.50       78.38     11.73 o
 -10  -3   7       20.03       23.17      5.98 o
  -9  -3   7      427.96      456.23     13.39 o
  -8  -3   7      651.52      640.94     15.67 o
  -7  -3   7     1604.85     1560.46     28.80 o
  -6  -3   7     1081.80     1058.48     16.38 o
  -5  -3   7      198.43      193.86      4.58 o
  -4  -3   7       62.85       63.76      3.03 o
  -3  -3   7      372.96      289.64      4.94 o
  -2  -3   7      987.27     1052.12     12.10 o
  -1  -3   7       64.32      102.32      2.48 o
   0  -3   7      583.55      539.58      7.65 o
   1  -3   7      333.75      376.96      6.87 o
   2  -3   7      898.06      999.92     12.94 o
   3  -3   7      285.59      272.68      5.40 o
   4  -3   7      252.14      244.88      6.54 o
   5  -3   7       75.32       61.52      5.80 o
   6  -3   7        1.14       -1.08      3.27 o
   7  -3   7       88.36       85.88      6.66 o
   8  -3   7      152.45      180.21     11.92 o
   9  -3   7        2.38       -0.99      5.65 o
  10  -3   7        0.07       -2.86      7.95 o
 -11  -2   7      262.32      254.91     18.10 o
 -10  -2   7      756.29      800.54     35.72 o
  -9  -2   7      591.56      636.61     18.45 o
  -8  -2   7        8.57        6.78      3.84 o
  -7  -2   7       83.15       76.65      5.64 o
  -6  -2   7      204.44      189.31      4.92 o
  -5  -2   7     1159.19     1146.89     11.99 o
  -4  -2   7      113.21      124.63      2.88 o
  -3  -2   7       29.84       24.81      1.44 o
  -2  -2   7     1290.99     1416.73     13.57 o
  -1  -2   7       75.77       96.68      3.66 o
   0  -2   7      329.72      313.42      4.13 o
   1  -2   7      191.05      231.36      4.07 o
   2  -2   7        4.37        4.73      1.07 o
   3  -2   7     1136.24     1343.14     15.14 o
   4  -2   7       45.53       71.99      3.28 o
   5  -2   7      820.27      804.03     12.38 o
   6  -2   7      373.75      311.21      7.68 o
   7  -2   7       35.23       29.36      5.38 o
   8  -2   7      148.83      119.57      8.28 o
   9  -2   7       59.47       66.90      9.21 o
  10  -2   7       72.40       63.64      9.82 o
  11  -2   7        2.09       -1.38      6.95 o
 -11  -1   7      145.28      157.28     15.04 o
 -10  -1   7       76.12       84.69      8.55 o
  -9  -1   7      206.47      193.87     11.20 o
  -8  -1   7      400.38      427.18     12.18 o
  -7  -1   7      719.01      686.21     15.61 o
  -6  -1   7      566.30      526.61      8.91 o
  -5  -1   7        1.53        1.50      1.31 o
  -4  -1   7      119.81      156.58      3.20 o
  -3  -1   7        0.37        3.31      1.08 o
  -2  -1   7      507.39      513.79      6.03 o
  -1  -1   7      228.14      307.86      3.88 o
   0  -1   7      297.57      249.01      3.44 o
   1  -1   7     1542.80     1553.31     14.48 o
   2  -1   7        1.48        4.84      1.19 o
   3  -1   7     1819.13     1985.07     20.39 o
   4  -1   7      832.66      897.87     10.55 o
   5  -1   7      432.78      407.15      6.51 o
   6  -1   7      216.68      261.81      8.04 o
   7  -1   7       93.48       84.18      4.96 o
   8  -1   7      500.23      442.55     14.14 o
   9  -1   7       15.61        7.20      6.84 o
  10  -1   7        1.33       -3.57      6.36 o
  11  -1   7      152.33      174.61     15.58 o
 -11   0   7       31.40       23.85      8.92 o
 -10   0   7       87.75       82.89      8.68 o
  -9   0   7       83.63       89.62      8.21 o
  -8   0   7      106.91       98.28      8.14 o
  -7   0   7       20.66       17.73      2.93 o
  -6   0   7      327.12      358.31      7.53 o
  -5   0   7      161.83      163.93      3.86 o
  -4   0   7       96.84       91.75      2.61 o
  -3   0   7      979.78      946.77      9.93 o
  -2   0   7      398.95      595.06      6.40 o
  -1   0   7       47.11      106.50      2.23 o
   0   0   7       41.46       62.86      1.74 o
   1   0   7      723.94      885.06      8.86 o
   2   0   7     4091.91     4413.07     44.85 o
   3   0   7     5845.76     6214.67     76.51 o
   4   0   7     1449.76     1426.44     15.41 o
   5   0   7       27.35       31.28      2.05 o
   6   0   7      155.49      157.07      5.01 o
   7   0   7     1134.16     1123.85     15.58 o
   8   0   7      738.87      660.62     22.47 o
   9   0   7      286.86      254.25     16.69 o
  10   0   7      112.22      120.80     12.12 o
  11   0   7      167.09      180.22     16.85 o
 -11   1   7       10.99       17.81     10.34 o
 -10   1   7       16.81       13.41      5.91 o
  -9   1   7       13.49       22.29      5.80 o
  -8   1   7       58.56       55.76      7.54 o
  -7   1   7      543.77      515.36     12.98 o
  -6   1   7      302.00      300.69      6.95 o
  -5   1   7      474.34      491.06      7.47 o
  -4   1   7      657.07      678.12      8.21 o
  -3   1   7      418.05      320.97      4.47 o
  -2   1   7      133.60      154.26      4.11 o
  -1   1   7     1563.26     1744.20     17.52 o
   0   1   7     1672.16     1802.59     15.94 o
   1   1   7      733.56      775.09      7.84 o
   2   1   7        6.82        0.16      1.05 o
   3   1   7      431.79      540.76      8.27 o
   4   1   7        6.18        5.26      1.32 o
   5   1   7      234.21      222.72      4.20 o
   6   1   7     1316.14     1291.77     13.84 o
   7   1   7       53.25       55.25      3.28 o
   8   1   7       48.15       33.44      4.78 o
   9   1   7        1.62        1.32      6.19 o
  10   1   7      191.09      197.07     14.40 o
  11   1   7       80.98       65.57     16.38 o
  12   1   7       13.02       11.02      9.32 o
 -11   2   7       25.10       11.45     13.04 o
 -10   2   7       21.67       14.13      5.92 o
  -9   2   7      109.51      105.95      9.12 o
  -8   2   7      107.55       94.22      7.99 o
  -7   2   7       44.31       39.49      5.74 o
  -6   2   7      230.50      213.40      8.08 o
  -5   2   7        0.02        0.63      1.56 o
  -4   2   7      509.63      490.65      7.11 o
  -3   2   7     1457.97     1449.81     15.52 o
  -2   2   7     1867.45     1802.33     17.71 o
  -1   2   7     2847.12     2801.90     25.97 o
   0   2   7     1098.61     1162.88     11.17 o
   1   2   7     1671.58     1951.31     18.65 o
   2   2   7     4626.35     5295.23     45.97 o
   3   2   7     2160.80     2209.96     23.70 o
   4   2   7       70.54       44.91      1.91 o
   5   2   7      212.29      199.64      3.78 o
   6   2   7      244.22      260.84      4.31 o
   7   2   7       13.79       17.04      3.62 o
   8   2   7       78.23       86.70      7.26 o
   9   2   7       43.35       38.78      8.62 o
  10   2   7        9.72       -0.66      7.47 o
  11   2   7       16.25       15.94      8.38 o
  12   2   7       80.53       72.68     12.24 o
 -10   3   7       47.40       53.18      7.70 o
  -9   3   7       45.86       43.58      6.73 o
  -8   3   7      482.02      431.90     15.05 o
  -7   3   7     1319.57     1343.66     30.27 o
  -6   3   7      196.84      167.00      9.58 o
  -5   3   7       89.29       95.53      4.46 o
  -4   3   7      361.48      356.67      5.54 o
  -3   3   7      316.66      337.93      5.08 o
  -2   3   7      148.22      127.18      3.51 o
  -1   3   7      437.90      453.77      6.52 o
   0   3   7      420.14      541.55      9.31 o
   1   3   7      540.57      775.00     10.34 o
   2   3   7     1650.16     2053.71     21.02 o
   3   3   7      434.36      479.83      8.55 o
   4   3   7     1329.04     1522.53     14.27 o
   5   3   7      640.88      714.23      8.48 o
   6   3   7        0.43       -1.13      1.13 o
   7   3   7        4.62        8.59      2.27 o
   8   3   7     1242.26     1131.77     26.50 o
   9   3   7       16.90       25.44      5.41 o
  10   3   7       56.96       57.85      7.19 o
  11   3   7        0.10       -6.33      6.33 o
  12   3   7      128.83      143.48     20.83 o
 -10   4   7      105.11      113.16     11.91 o
  -9   4   7      540.56      529.35     18.03 o
  -8   4   7      624.07      668.44     19.81 o
  -7   4   7        6.57        0.83      3.76 o
  -6   4   7      346.92      311.47     12.26 o
  -5   4   7      422.24      409.14     16.38 o
  -4   4   7      146.73      131.63      4.95 o
  -3   4   7     1830.98     1903.10     24.78 o
  -2   4   7     1769.54     1790.15     21.15 o
  -1   4   7      177.32      164.49      3.88 o
   0   4   7       81.50       99.27      2.57 o
   1   4   7      613.65      811.17     13.87 o
   2   4   7     1459.86     1819.39     23.72 o
   3   4   7      114.30      121.98      2.37 o
   4   4   7      699.83      830.94      9.76 o
   5   4   7      627.24      606.90     11.63 o
   6   4   7       56.27       61.20      3.11 o
   7   4   7     3266.39     3158.96     62.51 o
   8   4   7      664.89      601.19     16.93 o
   9   4   7       12.12       15.86      4.95 o
  10   4   7       12.22       14.01      6.37 o
  11   4   7      170.99      183.21     14.57 o
  12   4   7        1.37       -6.84      8.74 o
  -9   5   7      451.97      433.40     16.50 o
  -8   5   7      141.99      148.05     10.30 o
  -7   5   7       25.30       29.87      6.67 o
  -6   5   7     2389.96     2219.82     44.61 o
  -5   5   7     2364.11     2191.98     65.56 o
  -4   5   7      675.21      643.17     13.58 o
  -3   5   7       99.37      103.82      3.99 o
  -2   5   7        3.64        1.50      1.55 o
  -1   5   7       24.34       30.83      1.97 o
   0   5   7      565.87      592.59      8.51 o
   1   5   7      638.90      708.90      9.23 o
   2   5   7      590.47      732.33      9.28 o
   3   5   7      957.93     1009.55     10.56 o
   4   5   7      653.25      604.54      8.72 o
   5   5   7       66.53       60.20      2.29 o
   6   5   7       31.38       31.80      2.47 o
   7   5   7      423.87      407.61      9.26 o
   8   5   7      535.43      519.64     12.78 o
   9   5   7      817.90      780.88     20.83 o
  10   5   7      624.09      573.82     17.98 o
  11   5   7       14.61       14.29      9.96 o
  12   5   7      130.59      144.60     14.50 o
  -9   6   7      198.78      230.70     23.53 o
  -8   6   7      340.41      357.18     14.54 o
  -7   6   7      383.36      366.40     19.66 o
  -6   6   7       76.23       94.50      9.73 o
  -5   6   7      132.58       88.09      6.85 o
  -4   6   7       42.16       39.49      4.75 o
  -3   6   7     2017.04     1921.32     55.57 o
  -2   6   7      166.88      150.70      4.41 o
  -1   6   7        7.48        6.93      1.50 o
   0   6   7      583.33      589.26     12.90 o
   1   6   7       54.58       50.70      2.56 o
   2   6   7      237.92      267.25      5.21 o
   3   6   7      440.43      465.94      8.10 o
   4   6   7      418.68      463.52      6.00 o
   5   6   7       64.90       68.40      2.56 o
   6   6   7        2.75        2.46      2.42 o
   7   6   7       24.77       31.33      4.95 o
   8   6   7      257.20      270.49     11.12 o
   9   6   7       32.41       20.70      5.30 o
  10   6   7        0.25        4.27      4.62 o
  11   6   7       21.59       36.67      6.68 o
  12   6   7      119.33      132.55     14.76 o
  -8   7   7       84.58       97.19     10.45 o
  -7   7   7      178.06      175.05     10.75 o
  -6   7   7        1.91        9.92      4.01 o
  -5   7   7        4.21        2.47      3.41 o
  -4   7   7      224.54      208.77     15.26 o
  -3   7   7       40.75       47.64      4.98 o
  -2   7   7      539.63      562.87     14.28 o
  -1   7   7      499.63      537.21     12.02 o
   0   7   7        1.38       -1.30      1.50 o
   1   7   7        5.38        0.45      1.43 o
   2   7   7      145.39      158.13      5.45 o
   3   7   7       49.45       41.21      2.29 o
   4   7   7       51.52       50.81      2.54 o
   5   7   7      682.56      666.83     14.94 o
   6   7   7      889.48      776.35     16.40 o
   7   7   7      554.34      470.51     14.25 o
   8   7   7      931.76      884.49     22.10 o
   9   7   7       19.27        7.12      5.27 o
  10   7   7      232.77      212.25     11.65 o
  11   7   7        9.98       13.53      6.19 o
  12   7   7       15.62       28.98      7.06 o
  -7   8   7       66.55       83.77      9.99 o
  -6   8   7      160.99      198.15     11.38 o
  -5   8   7       35.91       51.90      7.14 o
  -4   8   7      245.29      222.43      9.92 o
  -3   8   7      243.48      244.35      9.84 o
  -2   8   7       37.16       32.10      3.67 o
  -1   8   7      179.50      157.75      6.47 o
   0   8   7       47.92       62.06      3.82 o
   1   8   7      942.68      917.63     17.86 o
   2   8   7     1668.36     1712.40     29.39 o
   3   8   7      231.59      218.72      5.43 o
   4   8   7       40.73       46.02      3.54 o
   5   8   7     1973.68     1861.64     32.91 o
   6   8   7        2.16        0.02      2.47 o
   7   8   7        7.42        3.37      3.63 o
   8   8   7       52.21       51.91      6.20 o
   9   8   7      307.07      301.28     12.30 o
  10   8   7      131.79      105.70     10.54 o
  11   8   7       73.07       88.01     14.63 o
  -7   9   7       69.66       86.17     15.26 o
  -6   9   7       67.19       72.47      9.89 o
  -5   9   7       11.18       -4.66      4.66 o
  -4   9   7       56.74       55.80      8.28 o
  -3   9   7      276.80      283.57     14.37 o
  -2   9   7      632.38      567.97     20.57 o
  -1   9   7      248.52      259.26     12.93 o
   0   9   7        3.49       14.45      3.74 o
   1   9   7      875.52      826.83     20.24 o
   2   9   7     1581.74     1502.08     31.81 o
   3   9   7      580.24      532.09     12.94 o
   4   9   7      971.67      979.57     27.30 o
   5   9   7       38.66       43.19      5.63 o
   6   9   7       38.58       43.91      5.72 o
   7   9   7      358.34      368.32     17.07 o
   8   9   7      171.86      163.22     13.51 o
   9   9   7       96.76       92.55     10.31 o
  10   9   7       58.58       55.92      9.44 o
  11   9   7      559.18      586.08     25.29 o
  -6  10   7        0.41       -2.54      6.68 o
  -5  10   7       15.45       11.88      6.40 o
  -4  10   7      103.83      132.95     12.25 o
  -3  10   7      452.11      476.58     20.83 o
  -2  10   7       21.07       13.04      5.40 o
  -1  10   7       89.87       87.78      8.99 o
   0  10   7      103.39       66.98      7.53 o
   1  10   7        1.61        3.10      2.87 o
   2  10   7      449.63      419.72     11.60 o
   3  10   7      233.23      247.89      9.21 o
   4  10   7        0.06        4.75      3.57 o
   5  10   7       18.66       12.48      4.51 o
   6  10   7      197.15      198.54     10.40 o
   7  10   7        1.93        9.65      5.51 o
   8  10   7        8.45       16.22      6.52 o
   9  10   7       80.14       87.98     12.24 o
  10  10   7      122.50      115.89     12.48 o
  11  10   7        0.02        2.27     16.69 o
  -5  11   7       55.83       40.38     11.76 o
  -4  11   7      140.57      152.31     18.12 o
  -3  11   7       27.66       23.94      7.15 o
  -2  11   7       52.63       62.15      8.65 o
  -1  11   7        4.03       -0.10      4.57 o
   0  11   7       25.46       17.97      5.62 o
   1  11   7       35.95       54.64      7.41 o
   2  11   7       12.28       11.05      6.73 o
   3  11   7      618.33      615.95     15.42 o
   4  11   7      340.41      341.79     17.38 o
   5  11   7      595.43      542.30     17.23 o
   6  11   7      490.22      447.24     15.74 o
   7  11   7      288.96      288.47     20.67 o
   8  11   7      135.79      137.18     12.48 o
   9  11   7       86.38       99.68     11.46 o
  10  11   7       65.40       75.03     10.64 o
  -3  12   7        7.34       10.81      8.59 o
  -2  12   7       31.71       28.25      7.02 o
  -1  12   7      323.01      320.68     16.50 o
   0  12   7      135.22      131.01     11.24 o
   1  12   7        4.90        6.27      5.03 o
   2  12   7       95.67       94.90      9.89 o
   3  12   7      430.58      413.50     19.15 o
   4  12   7      719.96      729.14     23.90 o
   5  12   7       57.72       69.25      7.50 o
   6  12   7        0.27       -1.92      7.27 o
   7  12   7       52.73       57.29      8.88 o
   8  12   7      410.99      409.09     20.20 o
   9  12   7      604.33      625.71     26.26 o
  -2  13   7       95.64      129.73     17.81 o
  -1  13   7       41.44       47.16      8.53 o
   0  13   7        8.23       19.14      6.73 o
   1  13   7       64.60       76.96     23.85 o
   2  13   7        4.24        1.81      5.25 o
   3  13   7       61.22       59.00      7.14 o
   4  13   7        9.24        5.92      6.04 o
   5  13   7      147.47      175.73     21.63 o
   6  13   7        0.13        3.18      6.82 o
   7  13   7       49.95       64.93     10.33 o
   8  13   7      139.67      148.49     19.08 o
   1  14   7        0.77        7.95      8.90 o
   2  14   7       14.37       23.64      7.28 o
   3  14   7        5.43        7.23      7.31 o
   4  14   7      125.07      135.42     10.49 o
   5  14   7      404.25      429.37     16.75 o
   6  14   7      120.27      119.91     10.73 o
  -5 -12   8      545.34      567.38     41.18 o
  -4 -12   8       68.67       67.27     10.09 o
  -3 -12   8       25.50       41.27     12.08 o
  -2 -12   8       15.52       20.35      8.90 o
  -1 -12   8       45.43       33.39     10.49 o
   0 -12   8       99.51      114.47     17.17 o
  -7 -11   8     1083.10     1217.33     64.87 o
  -6 -11   8      619.13      664.78     40.86 o
  -5 -11   8       14.45       17.69      9.22 o
  -4 -11   8        1.35        4.88      5.28 o
  -3 -11   8      310.16      301.49     16.41 o
  -2 -11   8      383.37      397.51     18.43 o
  -1 -11   8      327.71      311.61     23.21 o
   0 -11   8       23.61       21.94      8.90 o
   1 -11   8        0.04        7.00      8.27 o
   2 -11   8       44.67       41.34     10.81 o
  -8 -10   8      239.14      264.76     17.87 o
  -7 -10   8       30.59       34.16      8.06 o
  -6 -10   8       74.14       74.02      9.76 o
  -5 -10   8       20.91       32.51     15.58 o
  -4 -10   8      541.98      577.03     22.92 o
  -3 -10   8      401.43      435.64     19.22 o
  -2 -10   8      108.51      117.97     10.90 o
  -1 -10   8       70.55       63.57      8.31 o
   0 -10   8       23.18       18.12      8.59 o
   1 -10   8        1.81       -1.91      6.04 o
   2 -10   8        9.44       18.44      8.27 o
   3 -10   8       10.55        3.82      7.31 o
   4 -10   8       32.76       41.97     11.76 o
  -9  -9   8       28.70       33.48     18.44 o
  -8  -9   8       41.61       42.81      8.96 o
  -7  -9   8       35.09       46.21     13.51 o
  -6  -9   8        8.70       11.87      5.73 o
  -5  -9   8       48.14       56.59     10.81 o
  -4  -9   8       12.21        3.40      4.35 o
  -3  -9   8       64.57       50.36      5.96 o
  -2  -9   8        0.01        1.84      4.15 o
  -1  -9   8       66.20       61.26      7.75 o
   0  -9   8      242.78      229.58     12.69 o
   1  -9   8      220.92      211.13     20.03 o
   2  -9   8       49.12       47.70     10.81 o
   3  -9   8       64.27       73.45     13.04 o
   4  -9   8       96.70      112.56     15.90 o
   5  -9   8      126.00      114.79     17.17 o
 -10  -8   8       44.84       38.10      8.51 o
  -9  -8   8        0.19        5.78      6.02 o
  -8  -8   8       16.03       12.30      6.38 o
  -7  -8   8      123.40       99.43     10.68 o
  -6  -8   8      139.61      152.38     15.74 o
  -5  -8   8       47.39       51.18      7.51 o
  -4  -8   8        7.70        4.79      3.59 o
  -3  -8   8      292.19      238.57     10.26 o
  -2  -8   8      269.93      261.53     10.76 o
  -1  -8   8      646.18      629.28     17.86 o
   0  -8   8       16.17       29.14      5.48 o
   1  -8   8       99.36       87.35      8.41 o
   2  -8   8      180.30      146.58     15.90 o
   3  -8   8      272.57      272.50     20.35 o
   4  -8   8      211.43      278.54     20.99 o
   5  -8   8      238.11      216.85     21.62 o
   6  -8   8       49.33       80.79     10.50 o
 -10  -7   8        5.75       -1.13      5.27 o
  -9  -7   8        1.36        1.96      5.79 o
  -8  -7   8       37.13       33.41      9.38 o
  -7  -7   8      153.84      137.26     11.79 o
  -6  -7   8      377.44      379.45     17.27 o
  -5  -7   8       60.44       63.10     11.45 o
  -4  -7   8        0.06       -2.43      3.66 o
  -3  -7   8      705.87      697.20     18.58 o
  -2  -7   8      167.44      186.10      9.07 o
  -1  -7   8      530.37      507.44     11.47 o
   0  -7   8     2086.55     1913.78     39.69 o
   1  -7   8     1733.48     1741.77     36.89 o
   2  -7   8      227.43      217.67     11.31 o
   3  -7   8      544.50      519.88     27.66 o
   4  -7   8      249.42      245.47     19.71 o
   5  -7   8      619.68      589.20     32.11 o
   6  -7   8      263.53      291.26     22.89 o
   7  -7   8      252.52      260.87     16.39 o
 -10  -6   8       36.74       40.79      7.30 o
  -9  -6   8      525.89      575.60     18.60 o
  -8  -6   8       39.38       34.80      6.03 o
  -7  -6   8        0.05       -2.93      3.53 o
  -6  -6   8      125.30      131.24      8.60 o
  -5  -6   8      165.28      169.12      8.29 o
  -4  -6   8       38.84       37.08      4.77 o
  -3  -6   8      186.53      167.73      8.18 o
  -2  -6   8     1093.06     1047.98     19.31 o
  -1  -6   8       46.12       33.58      5.18 o
   0  -6   8       10.99       10.52      2.51 o
   1  -6   8       52.59       43.11      5.08 o
   2  -6   8     1364.57     1263.34     28.02 o
   3  -6   8      790.53      746.11     23.15 o
   4  -6   8     2773.81     2674.75     90.62 o
   5  -6   8      157.71      179.33     18.76 o
   6  -6   8        1.95        2.54      7.31 o
   7  -6   8       15.62       12.40      8.11 o
   8  -6   8        0.07       -3.22      5.48 o
 -11  -5   8       18.20       27.21      6.81 o
 -10  -5   8       36.01       37.39      6.89 o
  -9  -5   8        4.41        5.94      6.84 o
  -8  -5   8        0.12        1.06      4.12 o
  -7  -5   8      137.90      124.09      8.62 o
  -6  -5   8      142.78      134.02     10.12 o
  -5  -5   8       53.71       54.98      4.90 o
  -4  -5   8      576.64      568.71     11.09 o
  -3  -5   8      276.77      297.13      6.98 o
  -2  -5   8       98.50       95.29      3.53 o
  -1  -5   8     1145.82     1185.82     15.87 o
   0  -5   8      212.77      225.25      6.66 o
   1  -5   8      127.71      135.36      4.69 o
   2  -5   8      237.02      218.81      8.87 o
   3  -5   8      649.28      613.41     16.39 o
   4  -5   8        0.01        4.12      3.93 o
   5  -5   8      248.65      245.47     18.44 o
   6  -5   8       57.52       47.06     10.49 o
   7  -5   8        7.52       10.25      5.11 o
   8  -5   8        0.21       -0.35      7.00 o
   9  -5   8       17.48       27.03     11.45 o
 -11  -4   8       98.74       91.74     19.71 o
 -10  -4   8      157.37      181.82     11.64 o
  -9  -4   8       13.48       14.21      5.09 o
  -8  -4   8     1289.38     1267.59     29.61 o
  -7  -4   8     1243.04     1185.38     27.33 o
  -6  -4   8     1010.28     1056.49     19.57 o
  -5  -4   8       99.00       89.24      4.76 o
  -4  -4   8      418.31      402.73      8.86 o
  -3  -4   8      320.47      302.06      5.93 o
  -2  -4   8        1.55        9.82      1.56 o
  -1  -4   8      331.77      284.07      5.65 o
   0  -4   8      656.21      649.50      9.80 o
   1  -4   8      381.53      391.36      9.67 o
   2  -4   8      282.16      313.03      6.63 o
   3  -4   8      295.58      248.89      7.71 o
   4  -4   8      122.23      114.48      6.03 o
   5  -4   8       43.38       56.39      5.62 o
   6  -4   8       77.49      104.93     13.67 o
   7  -4   8      323.45      344.23     33.86 o
   8  -4   8      214.61      251.07     14.80 o
   9  -4   8        2.07        4.13      7.63 o
 -11  -3   8      396.24      425.14     27.35 o
 -10  -3   8      540.01      549.88     15.63 o
  -9  -3   8     1042.47     1079.18     23.21 o
  -8  -3   8      173.08      171.12      8.42 o
  -7  -3   8      138.14      140.25      7.45 o
  -6  -3   8     1497.10     1485.27     27.99 o
  -5  -3   8     4214.68     4002.80     50.41 o
  -4  -3   8     1475.16     1482.56     17.97 o
  -3  -3   8      335.33      312.52      5.37 o
  -2  -3   8      608.80      687.66      8.80 o
  -1  -3   8        2.66        1.25      1.42 o
   0  -3   8      696.96      725.86      9.61 o
   1  -3   8     1540.15     1495.47     20.23 o
   2  -3   8       36.87       35.68      3.03 o
   3  -3   8        3.43        7.43      1.77 o
   4  -3   8        0.19        6.38      2.30 o
   5  -3   8       62.73       47.73      4.13 o
   6  -3   8      128.00      122.58      9.55 o
   7  -3   8       13.52        6.61      4.35 o
   8  -3   8        7.24       15.26      7.95 o
   9  -3   8      166.17      168.84     19.71 o
  10  -3   8       16.90       26.39     10.49 o
 -11  -2   8      140.11      164.89     15.29 o
 -10  -2   8      233.16      242.38     12.79 o
  -9  -2   8      103.00      112.62     10.74 o
  -8  -2   8      671.48      657.50     16.13 o
  -7  -2   8       89.13       77.22      5.75 o
  -6  -2   8     1070.69      984.58     17.50 o
  -5  -2   8     2363.26     2443.73     25.85 o
  -4  -2   8        5.84        4.59      1.24 o
  -3  -2   8        2.40       -1.00      1.00 o
  -2  -2   8     3272.78     3307.54     31.21 o
  -1  -2   8     3099.74     3186.72     28.61 o
   0  -2   8      357.93      341.50      5.10 o
   1  -2   8      328.60      335.34      5.80 o
   2  -2   8      439.09      492.12      6.31 o
   3  -2   8      823.71      909.64     10.52 o
   4  -2   8      394.00      415.05      6.02 o
   5  -2   8       49.73       57.46      3.36 o
   6  -2   8       74.18       51.71      4.89 o
   7  -2   8        0.96        2.40      6.56 o
   8  -2   8      151.57      144.90     11.11 o
   9  -2   8       73.56       82.48     10.97 o
  10  -2   8       13.26       20.67     10.49 o
 -11  -1   8      141.12      156.76     14.49 o
 -10  -1   8       61.64       62.33      7.92 o
  -9  -1   8      457.64      454.02     15.84 o
  -8  -1   8       94.30       91.63      6.50 o
  -7  -1   8        3.21       -0.31      4.36 o
  -6  -1   8      238.30      223.67      6.24 o
  -5  -1   8       77.63       84.29      2.89 o
  -4  -1   8       18.08       24.22      1.69 o
  -3  -1   8      304.47      295.04      4.42 o
  -2  -1   8      172.22      196.52      3.31 o
  -1  -1   8     1548.22     1497.72     13.68 o
   0  -1   8      231.84      287.39      3.95 o
   1  -1   8      411.81      438.75      5.18 o
   2  -1   8     1174.19     1305.45     17.71 o
   3  -1   8       11.62       10.57      1.47 o
   4  -1   8      116.97       90.43      3.09 o
   5  -1   8      374.81      369.44      6.29 o
   6  -1   8       32.46       17.96      4.31 o
   7  -1   8      169.80      168.36      7.40 o
   8  -1   8        1.09       -1.95      5.56 o
   9  -1   8      245.05      237.27     15.90 o
  10  -1   8       18.02       20.03     12.72 o
  11  -1   8      148.99      160.06     14.79 o
 -11   0   8       17.63       20.84      6.54 o
 -10   0   8        2.24        8.31      5.29 o
  -9   0   8        4.01        4.31      4.88 o
  -8   0   8       10.56       16.09      4.95 o
  -7   0   8       51.63       52.75      5.01 o
  -6   0   8       13.22       12.73      2.47 o
  -5   0   8      394.41      387.38      6.80 o
  -4   0   8      661.15      691.93      8.47 o
  -3   0   8      128.02      113.95      2.84 o
  -2   0   8        0.15        1.31      1.00 o
  -1   0   8      455.94      484.24      5.52 o
   0   0   8      895.83      961.70     11.56 o
   1   0   8     1823.26     1862.85     18.62 o
   2   0   8     2020.90     2124.06     20.60 o
   3   0   8      160.06      172.41      3.29 o
   4   0   8       93.52       77.19      2.72 o
   5   0   8      931.73      900.75     11.55 o
   6   0   8     2377.28     2348.82     30.74 o
   7   0   8     1028.67      952.96     15.25 o
   8   0   8       27.99       15.78      6.84 o
   9   0   8        0.85        1.44      6.00 o
  10   0   8        6.95       -5.89      6.19 o
  11   0   8       90.70      101.17     15.74 o
 -11   1   8      164.51      179.34     12.77 o
 -10   1   8        0.29       -5.39      5.39 o
  -9   1   8      118.52      133.07      9.83 o
  -8   1   8       34.18       22.93      5.61 o
  -7   1   8        2.65        7.87      3.44 o
  -6   1   8        9.95       10.11      2.84 o
  -5   1   8       33.10       30.10      2.74 o
  -4   1   8      106.20      110.28      2.90 o
  -3   1   8      358.01      326.20      4.71 o
  -2   1   8      746.98      758.41      8.28 o
  -1   1   8      756.35      682.65     10.86 o
   0   1   8      180.25      155.53      2.61 o
   1   1   8     1862.00     2392.62     22.68 o
   2   1   8     2053.44     2436.47     22.18 o
   3   1   8     1453.10     1502.18     16.07 o
   4   1   8      537.67      548.07      7.69 o
   5   1   8      544.35      557.37      7.59 o
   6   1   8       31.35       32.83      2.67 o
   7   1   8     1353.33     1356.06     20.99 o
   8   1   8      595.66      592.79     17.35 o
   9   1   8        8.29        3.99      6.03 o
  10   1   8       42.63       53.75      9.23 o
  11   1   8      189.87      179.81     15.12 o
 -10   2   8        0.07       -0.64      7.42 o
  -9   2   8       78.41       92.97     14.04 o
  -8   2   8       53.99       46.11      7.57 o
  -7   2   8      347.99      305.04     13.29 o
  -6   2   8       78.44       68.63      5.08 o
  -5   2   8       23.29       15.05      2.28 o
  -4   2   8       20.12       22.91      2.04 o
  -3   2   8      278.02      236.03      4.27 o
  -2   2   8        0.04        0.81      1.04 o
  -1   2   8      140.10      191.19      3.01 o
   0   2   8      106.36      180.59      2.92 o
   1   2   8      126.06      208.44      2.87 o
   2   2   8      782.29      734.15      7.65 o
   3   2   8     1320.64     1284.90     14.90 o
   4   2   8      830.52      826.71      9.72 o
   5   2   8       80.96       85.12      2.81 o
   6   2   8     1836.92     1810.26     18.38 o
   7   2   8     1013.94      988.01     19.49 o
   8   2   8        1.64        7.39      4.77 o
   9   2   8       44.00       36.92      6.13 o
  10   2   8       94.69       86.42     10.41 o
  11   2   8        0.04       -6.59      6.59 o
  12   2   8       93.77       79.44     12.15 o
 -10   3   8       40.22       60.12      8.19 o
  -9   3   8        4.73        0.15      4.74 o
  -8   3   8        7.60        1.17      6.84 o
  -7   3   8      273.87      281.75     15.43 o
  -6   3   8      372.29      318.28     11.80 o
  -5   3   8        9.43        7.01      2.18 o
  -4   3   8      222.73      199.58      5.40 o
  -3   3   8     1255.00     1252.38     14.39 o
  -2   3   8      722.87      738.85      8.66 o
  -1   3   8      499.68      581.70      7.20 o
   0   3   8     1181.27     1345.58     16.57 o
   1   3   8      895.97     1062.29     13.77 o
   2   3   8     1282.41     1425.13     16.83 o
   3   3   8     2302.24     2561.46     24.21 o
   4   3   8      484.33      531.38      6.93 o
   5   3   8      306.21      293.51      4.62 o
   6   3   8      827.02      800.29     11.26 o
   7   3   8        4.06       -0.90      2.66 o
   8   3   8        1.71       10.11      4.57 o
   9   3   8       26.91       32.70      5.87 o
  10   3   8        3.81       12.46      6.16 o
  11   3   8      447.85      420.43     22.42 o
  12   3   8      445.80      461.10     22.27 o
 -10   4   8      475.91      535.01     23.16 o
  -9   4   8      182.73      186.59     11.99 o
  -8   4   8      490.14      458.35     18.85 o
  -7   4   8      607.16      636.96     18.62 o
  -6   4   8     1701.96     1607.75     34.17 o
  -5   4   8      894.78      809.31     16.54 o
  -4   4   8     1160.07     1075.28     18.97 o
  -3   4   8      790.16      670.36     10.80 o
  -2   4   8       29.16       15.59      1.90 o
  -1   4   8       87.51      105.07      3.53 o
   0   4   8      121.16      140.50      4.19 o
   1   4   8     1775.48     1928.14     23.04 o
   2   4   8      655.93      786.99     11.05 o
   3   4   8      454.74      482.51      6.40 o
   4   4   8      120.52      130.95      3.09 o
   5   4   8      493.82      491.90      7.87 o
   6   4   8       49.55       47.72      2.96 o
   7   4   8        1.45        1.13      2.96 o
   8   4   8        4.21        2.59      4.23 o
   9   4   8      113.22      132.64      9.11 o
  10   4   8      167.97      197.52     19.95 o
  11   4   8      336.94      368.96     40.06 o
  12   4   8       19.03       15.10      9.00 o
  -9   5   8      220.58      216.76     15.49 o
  -8   5   8     2093.12     2105.36     44.92 o
  -7   5   8     1952.93     1895.81     40.39 o
  -6   5   8      329.58      344.77     12.55 o
  -5   5   8       52.21       42.48      4.77 o
  -4   5   8       22.40       14.49      3.90 o
  -3   5   8     1228.08     1160.99     18.58 o
  -2   5   8     4709.71     4704.96     52.14 o
  -1   5   8     3964.25     4054.27     48.95 o
   0   5   8      142.29      179.58      3.89 o
   1   5   8      165.23      207.48      7.74 o
   2   5   8      209.06      254.67      4.79 o
   3   5   8       10.98        4.36      1.19 o
   4   5   8       12.06       16.98      1.41 o
   5   5   8        5.58        4.82      1.31 o
   6   5   8      698.90      670.33     10.94 o
   7   5   8      652.39      631.28     13.93 o
   8   5   8      351.55      340.33     12.45 o
   9   5   8      150.92      145.82      9.50 o
  10   5   8       62.84       75.39     12.88 o
  11   5   8      317.79      303.96     16.19 o
  12   5   8      251.70      252.96     18.15 o
  -9   6   8      251.40      221.31     15.94 o
  -8   6   8      453.62      468.43     16.77 o
  -7   6   8        1.60        3.18      4.22 o
  -6   6   8       15.25       34.81      6.86 o
  -5   6   8      300.38      334.76     12.03 o
  -4   6   8     1208.57     1148.33     41.55 o
  -3   6   8     2472.04     2319.34     44.22 o
  -2   6   8       17.87       23.39      5.07 o
  -1   6   8       66.05       51.00      2.62 o
   0   6   8       72.44       72.65      2.63 o
   1   6   8      361.91      388.85      5.57 o
   2   6   8       29.56       34.77      2.06 o
   3   6   8      750.54      689.29     10.32 o
   4   6   8        0.28        1.29      1.04 o
   5   6   8        2.34        6.70      1.48 o
   6   6   8      345.61      296.44     10.29 o
   7   6   8      573.02      475.54     14.24 o
   8   6   8     1010.48      946.99     23.09 o
   9   6   8      260.62      230.10     15.34 o
  10   6   8      131.79      131.08      9.70 o
  11   6   8        6.11       23.10     15.86 o
  12   6   8        3.75       -0.50     10.00 o
  -8   7   8       43.10       40.91     10.49 o
  -7   7   8      125.87      125.03     10.33 o
  -6   7   8      117.85      114.24      8.50 o
  -5   7   8      528.51      461.06     14.83 o
  -4   7   8       40.17       23.73      4.34 o
  -3   7   8      156.12      116.98      7.30 o
  -2   7   8      620.67      609.22     19.32 o
  -1   7   8        1.37        3.93      2.81 o
   0   7   8      283.30      268.80     11.66 o
   1   7   8      949.53      871.64     16.64 o
   2   7   8      146.25      169.95      5.52 o
   3   7   8       25.26       17.79      2.91 o
   4   7   8       64.43       56.34      2.77 o
   5   7   8      163.96      160.80      5.32 o
   6   7   8      782.41      773.05     16.46 o
   7   7   8     1307.50     1150.28     26.10 o
   8   7   8      653.65      593.34     17.23 o
   9   7   8      919.14      852.41     22.95 o
  10   7   8        2.21        3.87      5.08 o
  11   7   8        2.12       -0.06      6.02 o
  12   7   8      112.49      113.10     12.72 o
  -7   8   8       60.62       69.64     13.67 o
  -6   8   8       28.41       29.24     19.08 o
  -5   8   8        0.16       -3.77      3.82 o
  -4   8   8      146.63      125.11     10.79 o
  -3   8   8      153.51      129.85     10.79 o
  -2   8   8      367.05      369.31     15.63 o
  -1   8   8       58.00       64.79      3.94 o
   0   8   8        7.53        3.49      3.37 o
   1   8   8     3135.22     2965.74     56.23 o
   2   8   8      225.80      202.49      8.65 o
   3   8   8     1806.33     1717.45     31.36 o
   4   8   8      621.61      600.21     16.86 o
   5   8   8       63.74       67.04      3.96 o
   6   8   8      110.68      112.57      8.05 o
   7   8   8       62.52       53.78      7.83 o
   8   8   8       91.89      104.44     10.33 o
   9   8   8      168.41      149.13     12.57 o
  10   8   8      264.63      287.63     16.41 o
  11   8   8      514.14      473.71     21.58 o
  -6   9   8      189.78      213.04     21.62 o
  -5   9   8       85.23       76.46      9.41 o
  -4   9   8      299.60      273.09     15.10 o
  -3   9   8      290.41      300.73     15.04 o
  -2   9   8       69.03       49.67     11.29 o
  -1   9   8      143.31      112.09      9.44 o
   0   9   8      442.31      443.99     13.82 o
   1   9   8      741.02      741.66     19.00 o
   2   9   8      145.69      143.17      8.04 o
   3   9   8      948.56      969.81     19.61 o
   4   9   8      355.26      304.87     15.27 o
   5   9   8     2512.79     2296.32     46.84 o
   6   9   8     1691.08     1498.03     33.59 o
   7   9   8       37.19       47.79      7.63 o
   8   9   8       24.27       31.23     10.65 o
   9   9   8      331.09      300.98     16.63 o
  10   9   8      959.94      973.96     45.31 o
  11   9   8      658.39      638.73     34.18 o
  -5  10   8        0.03        0.95      7.31 o
  -4  10   8      119.83      114.98     15.26 o
  -3  10   8       23.70        9.71      5.48 o
  -2  10   8        0.95       -0.72      4.43 o
  -1  10   8      158.91      181.12     18.12 o
   0  10   8       92.75      125.46     10.12 o
   1  10   8      330.28      343.64     12.17 o
   2  10   8      159.33      189.40      9.43 o
   3  10   8      865.60      841.41     21.81 o
   4  10   8     1015.88      957.55     24.20 o
   5  10   8      158.22      164.25     10.14 o
   6  10   8      116.21       99.16      9.23 o
   7  10   8      282.09      271.78     15.24 o
   8  10   8      161.72      152.18     13.02 o
   9  10   8      112.97      111.92     11.91 o
  10  10   8        1.09       11.32      6.64 o
  11  10   8      331.99      375.52     28.94 o
  -4  11   8       88.37       73.77     13.99 o
  -3  11   8       73.75       69.09      9.51 o
  -2  11   8        0.21       -1.37      5.41 o
  -1  11   8      160.77      161.03     17.33 o
   0  11   8       49.04       48.31     11.61 o
   1  11   8       73.05       66.60      7.98 o
   2  11   8      150.08      141.88      8.91 o
   3  11   8      228.52      226.87      9.02 o
   4  11   8      178.69      180.71     10.69 o
   5  11   8        0.10        1.51      3.97 o
   6  11   8      129.19      142.39     13.85 o
   7  11   8       68.62       71.38      7.57 o
   8  11   8      103.53       81.37     10.79 o
   9  11   8        4.54        4.29      6.30 o
  10  11   8      166.52      158.44     14.61 o
  -3  12   8      305.20      231.48     23.21 o
  -2  12   8      661.23      728.67     26.96 o
  -1  12   8      295.03      329.09     17.20 o
   0  12   8        0.94       -4.61      4.61 o
   1  12   8      133.89      148.76     12.40 o
   2  12   8       31.91       40.62      9.54 o
   3  12   8      193.94      190.61     16.45 o
   4  12   8      786.23      794.49     22.56 o
   5  12   8      202.44      214.45     20.34 o
   6  12   8       73.61       82.41     10.43 o
   7  12   8       53.33       67.32      7.88 o
   8  12   8        6.55       10.36      8.43 o
   9  12   8        1.36       10.14     12.24 o
  -1  13   8        1.44        0.77      9.86 o
   0  13   8     1068.05     1138.52     35.75 o
   1  13   8      276.13      331.01     24.48 o
   2  13   8        9.98        3.09      7.31 o
   3  13   8      188.25      193.58     11.67 o
   4  13   8        0.48        0.77      5.13 o
   5  13   8        0.44        1.44      4.61 o
   6  13   8       27.88       31.47      9.74 o
   7  13   8        8.22       12.61      7.52 o
   8  13   8        9.07       22.62      8.08 o
   1  14   8       16.03        4.13      8.27 o
   2  14   8       66.16       94.51     11.13 o
   3  14   8      120.46      134.30     12.81 o
   4  14   8        3.81       14.95      7.19 o
   5  14   8      576.94      606.12     29.25 o
   6  14   8        1.73        9.87     10.97 o
  -3 -12   9      195.51      192.20     15.40 o
  -2 -12   9      196.83      204.77     22.58 o
  -6 -11   9       12.00       24.26      9.06 o
  -5 -11   9      997.34     1096.91     36.82 o
  -4 -11   9      718.87      723.98     27.54 o
  -3 -11   9      267.69      285.68     24.96 o
  -2 -11   9       96.35       94.07     10.90 o
  -1 -11   9       74.19       97.93     15.90 o
   0 -11   9       22.34       13.04      8.59 o
   1 -11   9      224.33      223.53     22.58 o
   2 -11   9      133.48      145.63     19.40 o
  -8 -10   9      123.55      147.03     14.44 o
  -7 -10   9      292.19      342.73     32.43 o
  -6 -10   9      773.65      903.56     49.29 o
  -5 -10   9       43.49       51.83      8.65 o
  -4 -10   9      105.04      100.88     25.76 o
  -3 -10   9       79.39       82.82      9.76 o
  -2 -10   9      578.80      625.72     37.52 o
  -1 -10   9      502.96      545.25     21.70 o
   0 -10   9      195.35      180.29     19.40 o
   1 -10   9      115.06      110.02     15.90 o
   2 -10   9       13.51       17.49      8.27 o
   3 -10   9        2.82        7.31      7.63 o
  -9  -9   9       38.81       36.21      8.64 o
  -8  -9   9      245.03      282.80     17.19 o
  -7  -9   9      251.33      246.25     20.03 o
  -6  -9   9        1.68        8.04      5.38 o
  -5  -9   9        0.01       -4.03      4.03 o
  -4  -9   9        0.11        4.23      7.47 o
  -3  -9   9      433.04      431.94     42.77 o
  -2  -9   9      785.36      782.27     26.86 o
  -1  -9   9       20.85       21.62      5.85 o
   0  -9   9      163.79      166.08     12.34 o
   1  -9   9        7.77        4.13      7.31 o
   2  -9   9       11.50       11.45      7.31 o
   3  -9   9        0.01        6.36      7.00 o
   4  -9   9       13.95       17.49      9.54 o
   5  -9   9      241.84      311.29     24.80 o
  -9  -8   9        0.27        0.83      8.59 o
  -8  -8   9      146.43      165.17     14.05 o
  -7  -8   9      104.38      118.60     11.80 o
  -6  -8   9        4.88       -0.48      4.50 o
  -5  -8   9       71.50       64.61      8.64 o
  -4  -8   9        1.77       -0.07      4.38 o
  -3  -8   9       74.57       73.09      6.91 o
  -2  -8   9       16.86       20.80      4.51 o
  -1  -8   9        0.20       -3.74      7.00 o
   0  -8   9       55.98       43.40      6.52 o
   1  -8   9      830.51      773.60     46.26 o
   2  -8   9      622.34      638.80     32.75 o
   3  -8   9       96.67       94.44     13.99 o
   4  -8   9      236.16      267.09     20.99 o
   5  -8   9      408.05      425.76     27.98 o
   6  -8   9      537.80      558.99     34.02 o
 -10  -7   9      273.24      274.29     17.97 o
  -9  -7   9      152.35      156.76     13.72 o
  -8  -7   9      415.33      441.95     20.11 o
  -7  -7   9       76.77      102.50     18.28 o
  -6  -7   9        5.46       -3.18      4.27 o
  -5  -7   9       21.92       29.80      6.30 o
  -4  -7   9       32.49       32.28      6.18 o
  -3  -7   9      360.89      323.67     14.47 o
  -2  -7   9      981.62      923.75     23.00 o
  -1  -7   9      465.67      443.83     14.13 o
   0  -7   9      397.18      381.13     13.02 o
   1  -7   9        2.81        1.91      3.82 o
   2  -7   9       45.34       34.66      6.02 o
   3  -7   9      641.30      591.10     30.52 o
   4  -7   9      255.85      284.90     21.30 o
   5  -7   9      699.98      676.32     35.29 o
   6  -7   9      304.22      348.18     25.12 o
   7  -7   9        3.66       -3.91      5.38 o
 -10  -6   9       39.77       34.24      7.14 o
  -9  -6   9      184.94      194.43     14.82 o
  -8  -6   9       35.56       37.13      8.59 o
  -7  -6   9        1.03        6.84      5.17 o
  -6  -6   9      126.58      126.68     10.79 o
  -5  -6   9      561.24      557.52     16.29 o
  -4  -6   9       78.16       87.85      6.91 o
  -3  -6   9      890.17      838.17     26.60 o
  -2  -6   9      339.82      319.07     11.80 o
  -1  -6   9       97.34       98.62      6.88 o
   0  -6   9        6.03        7.20      3.39 o
   1  -6   9      732.88      671.28     17.92 o
   2  -6   9     1072.74     1008.26     29.12 o
   3  -6   9        3.15       -1.19      4.03 o
   4  -6   9      394.50      405.41     24.17 o
   5  -6   9        3.96        1.27      6.04 o
   6  -6   9      380.05      379.97     25.44 o
   7  -6   9      522.24      562.54     23.05 o
   8  -6   9      309.36      398.71     20.00 o
 -10  -5   9        0.26        0.86      6.92 o
  -9  -5   9      120.75      113.15      9.24 o
  -8  -5   9       48.69       53.83      6.81 o
  -7  -5   9       37.77       44.57      5.93 o
  -6  -5   9      227.62      222.83     10.55 o
  -5  -5   9       46.54       37.38      4.26 o
  -4  -5   9       10.00        8.18      4.59 o
  -3  -5   9      825.99      814.42     16.42 o
  -2  -5   9       41.78       46.63      4.45 o
  -1  -5   9        2.35        5.59      2.75 o
   0  -5   9        0.84       -1.67      2.47 o
   1  -5   9      461.75      462.65     13.70 o
   2  -5   9      172.73      165.45      8.21 o
   3  -5   9      334.27      329.18     11.55 o
   4  -5   9       47.00       40.38      8.90 o
   5  -5   9        0.04        1.91      5.72 o
   6  -5   9       30.78       25.12      8.90 o
   7  -5   9        0.61        4.87      4.81 o
   8  -5   9        4.62        0.48      5.40 o
   9  -5   9        1.73       -5.09      8.27 o
 -11  -4   9        0.15        5.68      7.95 o
 -10  -4   9       25.89       39.24      6.71 o
  -9  -4   9      332.06      336.79     13.89 o
  -8  -4   9      128.64      128.06      9.18 o
  -7  -4   9       40.36       36.80      5.52 o
  -6  -4   9        2.31        1.62      3.24 o
  -5  -4   9     1397.74     1334.10     21.54 o
  -4  -4   9      965.21      953.46     16.28 o
  -3  -4   9     1263.33     1243.52     19.71 o
  -2  -4   9      483.30      543.55      9.30 o
  -1  -4   9       16.61       18.54      2.15 o
   0  -4   9     1043.14      963.91     12.46 o
   1  -4   9      393.25      394.83      7.75 o
   2  -4   9      117.14      112.87      5.15 o
   3  -4   9       21.37       24.23      4.82 o
   4  -4   9      647.21      586.52     13.57 o
   5  -4   9       47.30       61.69     10.49 o
   6  -4   9      258.57      242.29     18.44 o
   7  -4   9        4.96       12.40      7.95 o
   8  -4   9      160.72      172.27     13.08 o
   9  -4   9      252.60      318.92     25.12 o
 -11  -3   9      117.11      149.61     14.39 o
 -10  -3   9      101.71      101.35     10.14 o
  -9  -3   9        0.13        0.43      3.56 o
  -8  -3   9      214.32      233.07     11.79 o
  -7  -3   9      426.29      377.16     13.02 o
  -6  -3   9      559.74      532.36     13.07 o
  -5  -3   9      286.71      258.62      7.57 o
  -4  -3   9      231.47      249.15      6.32 o
  -3  -3   9     1293.19     1310.76     19.93 o
  -2  -3   9     1595.15     1608.20     18.82 o
  -1  -3   9     2481.34     2321.48     27.98 o
   0  -3   9     1906.29     1893.05     21.61 o
   1  -3   9       22.63       23.12      2.36 o
   2  -3   9       12.99       14.68      2.24 o
   3  -3   9        7.79        6.94      2.32 o
   4  -3   9     1555.82     1539.28     33.18 o
   5  -3   9       43.74       42.05      5.49 o
   6  -3   9      285.37      289.91     13.48 o
   7  -3   9      581.84      511.29     28.30 o
   8  -3   9       38.31       41.65     10.49 o
   9  -3   9        1.51        8.27      8.27 o
  10  -3   9      206.21      243.88     24.48 o
 -11  -2   9      186.87      176.55     15.63 o
 -10  -2   9      203.24      207.96     12.34 o
  -9  -2   9      567.12      581.97     15.77 o
  -8  -2   9      773.60      770.64     18.00 o
  -7  -2   9      552.94      541.34     13.95 o
  -6  -2   9        2.69        3.07      2.52 o
  -5  -2   9     2015.60     1977.63     24.53 o
  -4  -2   9     2444.02     2570.44     26.43 o
  -3  -2   9      239.23      212.84      3.83 o
  -2  -2   9      420.86      467.82      6.28 o
  -1  -2   9      501.11      498.07      5.86 o
   0  -2   9     2250.16     2395.88     22.98 o
   1  -2   9     1543.65     1491.57     16.90 o
   2  -2   9     2610.73     2730.14     27.38 o
   3  -2   9       61.59       61.77      2.36 o
   4  -2   9      103.23       95.31      3.60 o
   5  -2   9        6.37        6.05      2.56 o
   6  -2   9      432.49      373.99     10.81 o
   7  -2   9      118.08       56.65      7.28 o
   8  -2   9      174.37      162.16     17.49 o
   9  -2   9        0.20       12.40      7.95 o
  10  -2   9      308.85      304.30     23.85 o
 -11  -1   9        2.49        3.08      7.86 o
 -10  -1   9       11.95       21.22      6.07 o
  -9  -1   9       36.68       50.08      6.93 o
  -8  -1   9      124.43      134.91      7.83 o
  -7  -1   9      538.25      519.84     13.46 o
  -6  -1   9       57.70       59.30      4.32 o
  -5  -1   9     1499.44     1429.98     17.64 o
  -4  -1   9      258.49      277.70      4.77 o
  -3  -1   9       16.67       20.02      1.80 o
  -2  -1   9      247.46      300.68      5.09 o
  -1  -1   9     2501.85     2691.93     25.72 o
   0  -1   9      174.44      208.62      3.53 o
   1  -1   9      171.27      206.93      3.59 o
   2  -1   9      527.58      568.99      7.76 o
   3  -1   9        0.87        1.23      1.25 o
   4  -1   9      418.72      496.52      7.45 o
   5  -1   9       74.59       85.37      4.60 o
   6  -1   9       51.36       43.31      4.75 o
   7  -1   9     1399.46     1346.44     30.12 o
   8  -1   9       49.14       42.93     10.17 o
   9  -1   9      459.45      424.06     26.23 o
  10  -1   9       41.91       56.58      9.51 o
  11  -1   9       69.29       68.36     14.63 o
 -10   0   9      253.45      298.63     24.72 o
  -9   0   9       96.75      104.10      8.85 o
  -8   0   9        0.16        6.68      4.34 o
  -7   0   9      111.36      110.44      6.68 o
  -6   0   9      233.19      223.27      6.17 o
  -5   0   9      529.68      490.83      8.07 o
  -4   0   9       53.66       42.00      2.19 o
  -3   0   9       30.23       32.78      1.85 o
  -2   0   9     1296.63     1481.93     15.95 o
  -1   0   9      259.71      251.43      3.77 o
   0   0   9      984.37     1013.06     10.58 o
   1   0   9        0.06        1.01      0.86 o
   2   0   9       24.95       23.03      1.45 o
   3   0   9     2735.13     3111.74     31.11 o
   4   0   9      760.60      742.64      9.88 o
   5   0   9      223.65      233.60      6.52 o
   6   0   9       62.89       71.16      4.32 o
   7   0   9      126.81       93.10      5.69 o
   8   0   9      627.41      581.51     20.69 o
   9   0   9      276.88      298.75     15.70 o
  10   0   9      416.48      409.09     19.20 o
  11   0   9       15.24        0.25      7.32 o
 -10   1   9        0.79        0.40      6.84 o
  -9   1   9      125.26      124.52     13.29 o
  -8   1   9      431.21      445.01     15.23 o
  -7   1   9      467.50      444.06     14.73 o
  -6   1   9     1305.99     1308.61     24.98 o
  -5   1   9      681.26      667.85     10.54 o
  -4   1   9      197.56      216.15      4.01 o
  -3   1   9      630.37      610.24      7.68 o
  -2   1   9       41.53       55.48      2.17 o
  -1   1   9     2944.12     3442.13     31.06 o
   0   1   9     8675.53    10102.07     86.00 o
   1   1   9     1643.31     1851.26     17.36 o
   2   1   9      177.75      174.85      3.07 o
   3   1   9     2749.08     3055.22     27.75 o
   4   1   9       78.87       88.52      2.88 o
   5   1   9     1786.96     1795.26     21.77 o
   6   1   9     2371.82     2400.08     31.43 o
   7   1   9      919.90      892.41     20.14 o
   8   1   9        1.09       -4.32      4.32 o
   9   1   9       26.33       20.13      7.24 o
  10   1   9       24.37       21.58      7.35 o
  11   1   9      182.80      153.19     14.21 o
 -10   2   9      164.95      179.99     12.28 o
  -9   2   9      130.61      125.13      9.85 o
  -8   2   9       51.56       61.95      9.83 o
  -7   2   9       28.96       22.05      5.13 o
  -6   2   9        2.19        0.32      2.92 o
  -5   2   9       19.87        5.55      3.22 o
  -4   2   9       76.31       77.40      3.08 o
  -3   2   9       79.42       88.96      2.79 o
  -2   2   9       65.37       89.69      2.58 o
  -1   2   9      949.83      949.14     10.24 o
   0   2   9        8.67        0.66      0.90 o
   1   2   9       47.62       80.34      1.84 o
   2   2   9       31.72       27.89      1.36 o
   3   2   9       37.09       47.76      1.78 o
   4   2   9      198.65      214.19      4.27 o
   5   2   9      433.70      438.31      6.45 o
   6   2   9     2286.07     2214.15     29.61 o
   7   2   9      356.40      330.71      9.92 o
   8   2   9      403.36      415.17     14.12 o
   9   2   9        5.77        7.78      5.10 o
  10   2   9      227.19      221.69     15.24 o
  11   2   9       61.88       50.41      9.91 o
 -10   3   9       40.50       39.27      9.14 o
  -9   3   9       37.15       40.96      7.02 o
  -8   3   9       34.45       38.27      6.30 o
  -7   3   9      142.61      116.78      8.43 o
  -6   3   9       41.54       41.26      5.63 o
  -5   3   9     1401.74     1432.51     22.73 o
  -4   3   9      162.48      169.89      4.97 o
  -3   3   9      754.46      748.42      9.61 o
  -2   3   9       19.22       15.86      1.73 o
  -1   3   9      211.04      209.17      3.73 o
   0   3   9      710.73      776.47      8.31 o
   1   3   9      149.08      163.96      3.03 o
   2   3   9      135.72      190.39      3.03 o
   3   3   9      146.15      152.72      2.81 o
   4   3   9      125.25      176.37      3.60 o
   5   3   9       52.99       62.04      3.31 o
   6   3   9      656.66      667.01     12.60 o
   7   3   9     2098.91     2089.84     41.61 o
   8   3   9      139.34      123.95      8.50 o
   9   3   9        9.67        9.03      5.08 o
  10   3   9      171.16      187.59     11.36 o
  11   3   9       78.51       86.01     10.99 o
  12   3   9       42.67       59.43     14.15 o
  -9   4   9       79.30       78.70      8.45 o
  -8   4   9       76.33       52.24     10.85 o
  -7   4   9      810.03      785.67     21.38 o
  -6   4   9      985.86      912.60     22.65 o
  -5   4   9      243.56      238.68     16.84 o
  -4   4   9      433.33      454.61      9.80 o
  -3   4   9     1234.12     1224.96     19.41 o
  -2   4   9     1680.34     1589.11     25.57 o
  -1   4   9     1436.56     1435.81     17.91 o
   0   4   9     1930.03     1986.07     23.79 o
   1   4   9       10.30       10.80      1.80 o
   2   4   9     1919.70     2244.71     26.76 o
   3   4   9       10.16       13.57      1.47 o
   4   4   9      251.14      201.54      3.78 o
   5   4   9      138.54      138.49      3.82 o
   6   4   9     1547.60     1559.56     30.43 o
   7   4   9      943.41      905.51     21.56 o
   8   4   9      100.92       82.79      7.16 o
   9   4   9       17.19       26.32      5.93 o
  10   4   9       20.87       20.15      5.87 o
  11   4   9        2.35       -4.93      6.79 o
  12   4   9        0.08       -7.41      7.41 o
  -9   5   9      629.01      668.87     25.60 o
  -8   5   9      526.69      536.47     17.98 o
  -7   5   9      135.77      168.44     10.33 o
  -6   5   9      192.83      183.16      9.79 o
  -5   5   9      584.52      550.67     15.88 o
  -4   5   9      518.47      510.60     11.86 o
  -3   5   9     3083.13     2981.19     49.83 o
  -2   5   9      418.37      425.14      7.22 o
  -1   5   9       85.98       81.91      3.63 o
   0   5   9      151.43      134.29      4.34 o
   1   5   9     1330.46     1248.59     17.22 o
   2   5   9      568.03      551.66      9.01 o
   3   5   9      378.94      401.76      6.41 o
   4   5   9      218.36      246.63      4.81 o
   5   5   9        2.89        1.38      1.68 o
   6   5   9     1266.12     1191.44     30.40 o
   7   5   9     1351.11     1336.55     31.16 o
   8   5   9      335.16      322.45     12.30 o
   9   5   9        6.96       -1.91      8.09 o
  10   5   9      297.32      305.34     13.00 o
  11   5   9       78.46      108.99      9.69 o
  12   5   9       10.10        1.59      7.87 o
  -8   6   9       64.08       72.58      9.44 o
  -7   6   9      461.46      428.52     15.50 o
  -6   6   9      394.76      436.81     19.05 o
  -5   6   9      971.92      868.69     21.78 o
  -4   6   9        0.02        2.12      5.12 o
  -3   6   9       43.91       33.12      4.28 o
  -2   6   9      457.33      458.41     11.17 o
  -1   6   9      978.66      951.26     15.33 o
   0   6   9      449.36      445.70      8.47 o
   1   6   9     1081.86     1094.89     14.93 o
   2   6   9      336.28      345.81      6.89 o
   3   6   9      227.70      206.04      4.76 o
   4   6   9      211.10      245.40      5.84 o
   5   6   9      260.69      233.60     10.36 o
   6   6   9      132.35      114.71      7.27 o
   7   6   9      320.75      288.24     10.90 o
   8   6   9        0.11        1.62      5.39 o
   9   6   9      424.36      401.68     14.39 o
  10   6   9       32.78       37.47      6.59 o
  11   6   9        1.04        2.21      6.51 o
  12   6   9      114.62      149.68     14.59 o
  -8   7   9        0.01       -3.82      6.68 o
  -7   7   9      130.77      125.75     15.90 o
  -6   7   9        0.47        4.01      5.11 o
  -5   7   9        7.10        3.28      4.41 o
  -4   7   9      250.55      296.85     14.79 o
  -3   7   9      409.48      373.71     15.96 o
  -2   7   9      189.71      201.23      9.53 o
  -1   7   9     1849.80     1776.31     39.93 o
   0   7   9      673.77      641.77     11.50 o
   1   7   9        7.83        3.89      2.92 o
   2   7   9       80.26       95.39      4.04 o
   3   7   9      165.21      165.21      4.95 o
   4   7   9      204.89      184.31      6.27 o
   5   7   9     1822.33     1646.61     34.88 o
   6   7   9       71.26       56.78      8.87 o
   7   7   9      527.46      458.33     18.62 o
   8   7   9       40.04       31.33      6.85 o
   9   7   9        3.38       -1.01      4.89 o
  10   7   9      672.09      669.82     25.83 o
  11   7   9        0.76        7.19     10.33 o
  -7   8   9       49.92       35.61     11.13 o
  -6   8   9       42.85       39.21      7.98 o
  -5   8   9       18.87       14.78      5.93 o
  -4   8   9        0.00       -3.24      4.48 o
  -3   8   9      764.30      698.10     41.34 o
  -2   8   9       16.88        5.32      4.93 o
  -1   8   9      280.72      247.55      7.74 o
   0   8   9      633.91      585.72     12.28 o
   1   8   9      866.26      841.22     20.50 o
   2   8   9       39.10       38.91      4.82 o
   3   8   9       45.10       52.85      4.51 o
   4   8   9      680.09      673.64     13.68 o
   5   8   9      896.14      818.97     21.21 o
   6   8   9     1096.12     1037.02     25.28 o
   7   8   9     1134.71     1053.87     35.77 o
   8   8   9      213.75      192.97     13.79 o
   9   8   9      173.95      160.44     22.10 o
  10   8   9      230.51      242.59     16.97 o
  11   8   9      220.03      207.55     16.30 o
  -6   9   9        9.85        9.86      7.95 o
  -5   9   9       78.59       79.21     17.81 o
  -4   9   9      184.54      160.46     12.69 o
  -3   9   9      182.96      199.31     13.59 o
  -2   9   9      228.89      229.97     13.35 o
  -1   9   9        9.20       11.51      4.83 o
   0   9   9       11.69       23.12      4.63 o
   1   9   9      383.76      386.62     12.84 o
   2   9   9      238.26      267.95     11.14 o
   3   9   9      552.44      505.13     15.63 o
   4   9   9     1505.97     1417.88     31.88 o
   5   9   9     1079.47     1034.50     25.60 o
   6   9   9      673.04      640.41     18.80 o
   7   9   9       71.60       71.28      8.76 o
   8   9   9       65.96       73.99      9.22 o
   9   9   9      536.72      517.19     21.92 o
  10   9   9      528.98      501.84     28.46 o
  11   9   9       56.10       68.80     10.57 o
  -5  10   9        2.19        8.27      7.95 o
  -4  10   9       21.71       20.67      6.97 o
  -3  10   9       19.66       23.56      6.63 o
  -2  10   9        6.68       11.41      5.42 o
  -1  10   9       36.59       36.04      6.51 o
   0  10   9       61.19       39.66      6.61 o
   1  10   9      230.14      198.21      9.86 o
   2  10   9      433.26      416.19     13.70 o
   3  10   9      151.78      142.60      9.23 o
   4  10   9      148.11      119.44      8.62 o
   5  10   9       23.20       18.47      7.13 o
   6  10   9      632.20      582.25     18.20 o
   7  10   9      327.08      296.45     13.00 o
   8  10   9       89.90       95.87     31.96 o
   9  10   9       11.78        9.94      6.68 o
  10  10   9      183.05      182.48     15.51 o
  -4  11   9        5.93        2.54      8.27 o
  -3  11   9      325.38      371.75     18.65 o
  -2  11   9      272.13      252.51     19.08 o
  -1  11   9      273.03      283.37     33.23 o
   0  11   9       25.27       44.73      7.30 o
   1  11   9       79.53       78.39      8.76 o
   2  11   9        0.24        3.62      7.00 o
   3  11   9      351.71      341.77     11.29 o
   4  11   9      288.83      294.40     12.72 o
   5  11   9       14.01       30.80      6.61 o
   6  11   9        2.14        2.45      4.43 o
   7  11   9       30.10       32.05      6.20 o
   8  11   9       39.39       35.82      8.19 o
   9  11   9       98.45      103.33     20.99 o
  10  11   9       15.54       24.21      7.87 o
  -3  12   9      749.17      834.35     42.29 o
  -2  12   9       11.09       12.40      6.33 o
  -1  12   9      292.12      331.73     17.31 o
   0  12   9      635.02      595.94     22.93 o
   1  12   9      171.80      185.93     13.38 o
   2  12   9      415.76      466.46     27.98 o
   3  12   9      139.50      160.28     10.51 o
   4  12   9      241.18      263.47     12.15 o
   5  12   9       53.57       58.35      7.12 o
   6  12   9       38.18       41.35      7.04 o
   7  12   9       24.78       26.72      6.21 o
   8  12   9        0.02       -0.26      9.86 o
   9  12   9       89.76      102.13     14.94 o
  -1  13   9     1035.96     1083.69     35.52 o
   0  13   9      632.11      620.41     24.50 o
   1  13   9       24.82       28.30     10.81 o
   2  13   9       23.60       32.11     10.17 o
   3  13   9      139.85      142.64     10.51 o
   4  13   9      486.98      493.99     17.58 o
   5  13   9       34.74       38.06      7.25 o
   6  13   9       14.78       12.39      5.32 o
   7  13   9        0.31       -3.67      4.70 o
   2  14   9      205.63      228.25     16.63 o
   3  14   9        1.45        0.79      5.88 o
   4  14   9       17.14       27.68      9.15 o
   5  14   9       50.09       65.66     12.70 o
  -5 -11  10       97.01      135.70     13.99 o
  -4 -11  10       25.35       16.16      7.30 o
  -3 -11  10        0.91       -4.93      4.93 o
  -2 -11  10      450.58      450.54     20.68 o
  -1 -11  10     1057.38     1134.51     51.51 o
   0 -11  10      462.98      510.02     31.80 o
   1 -11  10      247.64      233.71     24.17 o
  -7 -10  10      277.01      323.06     26.39 o
  -6 -10  10       26.68       23.93      8.74 o
  -5 -10  10        4.95        2.32      5.79 o
  -4 -10  10      307.64      332.59     17.87 o
  -3 -10  10      831.77      897.18     33.86 o
  -2 -10  10      612.05      616.56     24.28 o
  -1 -10  10       24.11       21.08      6.56 o
   0 -10  10       24.90       18.12      8.90 o
   1 -10  10       21.43       12.08      8.59 o
   2 -10  10      133.03      146.90     19.08 o
   3 -10  10       86.45       95.07     16.22 o
  -8  -9  10       17.41       19.33      7.70 o
  -7  -9  10       38.18       44.75      8.64 o
  -6  -9  10      103.14      128.39     19.08 o
  -5  -9  10      197.27      231.60     15.04 o
  -4  -9  10      381.52      334.50     24.48 o
  -3  -9  10       77.36       97.60     10.34 o
  -2  -9  10      267.84      249.94     14.28 o
  -1  -9  10      601.56      601.89     22.93 o
   0  -9  10      325.13      330.26     20.83 o
   1  -9  10       45.54       51.19     11.45 o
   2  -9  10        9.49       10.81      7.63 o
   3  -9  10        0.10        6.36      7.95 o
   4  -9  10        0.99       -6.36      6.68 o
  -9  -8  10       53.92       61.86      9.89 o
  -8  -8  10       71.68       75.01     10.66 o
  -7  -8  10        0.57       -1.69      4.80 o
  -6  -8  10       45.55       51.14      8.28 o
  -5  -8  10       17.91       13.01      5.42 o
  -4  -8  10      130.62      110.34     15.26 o
  -3  -8  10        5.91        3.94      5.09 o
  -2  -8  10      202.85      158.06     13.83 o
  -1  -8  10        2.50        3.62      4.48 o
   0  -8  10       70.58       68.39      8.20 o
   1  -8  10      405.89      416.79     17.76 o
   2  -8  10        3.80        7.95      7.31 o
   3  -8  10       30.37       29.25      9.86 o
   4  -8  10       32.49       27.66      9.86 o
   5  -8  10      275.54      306.52     24.17 o
   6  -8  10       37.70       36.25     12.08 o
  -9  -7  10      356.99      391.47     19.79 o
  -8  -7  10       31.98       33.59      7.83 o
  -7  -7  10      260.36      255.43     14.92 o
  -6  -7  10      248.89      212.31     18.92 o
  -5  -7  10        0.87        5.60      4.83 o
  -4  -7  10        1.38        6.85      3.96 o
  -3  -7  10        0.03        1.89      3.89 o
  -2  -7  10      112.18       83.11      7.03 o
  -1  -7  10      885.11      849.42     26.97 o
   0  -7  10       25.76       21.72      7.63 o
   1  -7  10       39.61       30.29      6.07 o
   2  -7  10        2.58       -4.93      4.93 o
   3  -7  10      368.45      344.68     22.89 o
   4  -7  10       73.54       84.58     13.35 o
   5  -7  10       53.14       43.24     11.45 o
   6  -7  10      265.21      310.34     24.48 o
   7  -7  10      483.92      469.32     31.48 o
 -10  -6  10      141.03      153.21     14.16 o
  -9  -6  10      680.28      678.79     42.13 o
  -8  -6  10      676.42      734.65     43.88 o
  -7  -6  10      637.56      660.46     57.08 o
  -6  -6  10        2.52        1.15      5.56 o
  -5  -6  10       44.01       42.47     17.01 o
  -4  -6  10       14.81       17.04      4.20 o
  -3  -6  10       13.24        3.27      3.48 o
  -2  -6  10       82.47       73.89      6.55 o
  -1  -6  10       17.03       14.77      4.05 o
   0  -6  10      326.23      286.00     11.07 o
   1  -6  10       31.83       34.61      6.06 o
   2  -6  10       85.09       69.49      8.74 o
   3  -6  10      504.98      466.03     17.64 o
   4  -6  10      753.13      769.17     36.57 o
   5  -6  10      305.77      323.06     22.89 o
   6  -6  10      510.62      549.45     31.48 o
   7  -6  10       38.20       60.06     18.92 o
   8  -6  10       87.95      111.92     16.53 o
 -10  -5  10      191.58      222.28     15.29 o
  -9  -5  10        0.54       -1.86      5.03 o
  -8  -5  10       47.09       47.52      6.48 o
  -7  -5  10       11.12        6.10      6.68 o
  -6  -5  10       11.78        7.79      4.80 o
  -5  -5  10        9.90       10.20      4.28 o
  -4  -5  10       23.66       32.48      4.88 o
  -3  -5  10       51.67       59.34      5.78 o
  -2  -5  10       88.91       71.61      6.12 o
  -1  -5  10        3.57        3.02      3.23 o
   0  -5  10      220.71      201.36      8.91 o
   1  -5  10      644.72      568.39     15.94 o
   2  -5  10       47.37       34.57      4.77 o
   3  -5  10      116.58      108.08     15.58 o
   4  -5  10      165.75      176.79     16.85 o
   5  -5  10       46.73       30.21      8.59 o
   6  -5  10       24.60       20.03      8.27 o
   7  -5  10        5.24        1.59      7.95 o
   8  -5  10       36.11       36.25     11.76 o
 -10  -4  10       35.18       24.32      6.42 o
  -9  -4  10       26.48       31.02      9.48 o
  -8  -4  10       44.33       43.66      6.29 o
  -7  -4  10      245.24      259.24     15.99 o
  -6  -4  10      225.47      226.72      9.79 o
  -5  -4  10      249.48      238.33      7.27 o
  -4  -4  10        0.21        1.75      2.82 o
  -3  -4  10      120.43      103.90      5.81 o
  -2  -4  10     1237.19     1158.62     21.46 o
  -1  -4  10     1713.10     1667.65     26.28 o
   0  -4  10     1271.69     1219.25     18.42 o
   1  -4  10       88.21       81.05      5.13 o
   2  -4  10      939.50      827.14     16.87 o
   3  -4  10      825.82      781.33     23.66 o
   4  -4  10      465.07      471.42     12.86 o
   5  -4  10       20.34       32.43      8.27 o
   6  -4  10      103.25      106.52     14.31 o
   7  -4  10        3.30       -3.82      5.72 o
   8  -4  10        1.61       -1.27      7.63 o
   9  -4  10       93.75      102.39     16.85 o
 -10  -3  10        1.95       -3.18      6.97 o
  -9  -3  10      280.69      306.41     13.06 o
  -8  -3  10      564.87      588.35     17.80 o
  -7  -3  10      110.96      113.28      8.25 o
  -6  -3  10       99.95       93.37      5.93 o
  -5  -3  10      867.20      849.78     17.67 o
  -4  -3  10     3320.53     3235.57     45.52 o
  -3  -3  10     1769.44     1694.76     21.85 o
  -2  -3  10     2267.45     2269.66     27.86 o
  -1  -3  10      791.41      760.72     10.51 o
   0  -3  10      558.27      575.07      9.32 o
   1  -3  10     2134.85     2162.90     35.34 o
   2  -3  10     2159.32     2029.44     33.91 o
   3  -3  10     1194.82     1083.70     18.45 o
   4  -3  10     1203.77     1123.64     21.48 o
   5  -3  10       68.46       68.05      6.44 o
   6  -3  10        4.73       -3.18      5.41 o
   7  -3  10      624.22      585.38     30.52 o
   8  -3  10       21.39       23.21      9.54 o
   9  -3  10      127.81      140.86     18.12 o
 -10  -2  10       48.32       46.37      7.36 o
  -9  -2  10       16.33       16.96      4.55 o
  -8  -2  10       34.60       28.79      4.62 o
  -7  -2  10      123.22      129.15      7.34 o
  -6  -2  10      161.49      162.09      6.62 o
  -5  -2  10     2369.60     2273.04     34.37 o
  -4  -2  10      995.69      966.86     15.10 o
  -3  -2  10      692.29      738.20      8.81 o
  -2  -2  10     1617.23     1586.70     17.03 o
  -1  -2  10     1161.41     1135.05     11.47 o
   0  -2  10     4289.79     4497.36     41.79 o
   1  -2  10     1484.67     1530.97     17.47 o
   2  -2  10       20.53       14.37      1.72 o
   3  -2  10       88.95       92.75      3.88 o
   4  -2  10      277.57      270.53      6.42 o
   5  -2  10      818.98      723.25     18.98 o
   6  -2  10        2.76        1.95      3.71 o
   7  -2  10      106.02       77.90     12.40 o
   8  -2  10       53.92       70.27     12.72 o
   9  -2  10       19.05       16.22      8.90 o
  10  -2  10      132.24      160.89     19.71 o
 -10  -1  10       16.71       20.77      6.39 o
  -9  -1  10        9.36       15.95      5.22 o
  -8  -1  10        0.02       -3.42      3.42 o
  -7  -1  10       22.37       21.08      5.60 o
  -6  -1  10       38.73       42.07      3.92 o
  -5  -1  10      347.14      321.83      8.63 o
  -4  -1  10      136.14      155.18      3.97 o
  -3  -1  10     1645.64     1737.67     16.96 o
  -2  -1  10      123.17       95.10      2.65 o
  -1  -1  10     1027.58     1055.03     11.42 o
   0  -1  10      370.76      408.83      5.56 o
   1  -1  10        6.91       13.74      1.31 o
   2  -1  10       73.97       78.96      2.62 o
   3  -1  10       83.64       96.50      2.83 o
   4  -1  10        1.49        0.80      1.52 o
   5  -1  10      380.60      378.50     10.59 o
   6  -1  10       55.87       55.50      5.11 o
   7  -1  10      153.80      146.30     10.24 o
   8  -1  10      284.67      309.07     21.30 o
   9  -1  10       72.68       77.27     13.67 o
  10  -1  10        0.02        3.50      8.59 o
 -10   0  10       10.15       15.84     10.33 o
  -9   0  10       56.72       63.80     10.44 o
  -8   0  10      247.01      248.74     11.63 o
  -7   0  10       10.30       15.28      3.77 o
  -6   0  10      177.79      154.62      6.22 o
  -5   0  10      492.53      492.28      8.78 o
  -4   0  10        6.19        7.63      1.84 o
  -3   0  10       42.06       47.72      2.20 o
  -2   0  10        0.13        2.82      1.29 o
  -1   0  10      157.83      182.85      3.49 o
   0   0  10      304.46      375.55      5.24 o
   1   0  10      120.94      144.15      3.12 o
   2   0  10        0.72       -0.86      1.06 o
   3   0  10      931.77      966.02     12.28 o
   4   0  10        6.93       10.32      1.70 o
   5   0  10        0.09        2.56      2.23 o
   6   0  10      472.78      508.30     13.28 o
   7   0  10      508.47      477.65     19.95 o
   8   0  10      958.57      981.89     41.34 o
   9   0  10       72.91       58.75      9.00 o
  10   0  10      141.80      152.00     13.53 o
  11   0  10        1.13       -7.63      7.95 o
 -10   1  10      126.46      139.04     10.93 o
  -9   1  10      449.69      442.65     16.72 o
  -8   1  10      694.61      652.98     19.45 o
  -7   1  10      424.80      396.01     13.86 o
  -6   1  10        4.15        9.91      3.42 o
  -5   1  10      192.14      212.91      5.58 o
  -4   1  10      200.48      219.55      5.05 o
  -3   1  10      105.93      110.64      3.72 o
  -2   1  10      940.32      987.51     11.49 o
  -1   1  10       64.48       59.83      2.21 o
   0   1  10      104.50      151.61      3.17 o
   1   1  10      112.23      101.05      2.87 o
   2   1  10       29.58       46.06      1.94 o
   3   1  10      304.87      323.44      4.83 o
   4   1  10     3008.36     3218.06     32.43 o
   5   1  10      918.93      976.68     14.80 o
   6   1  10      333.86      384.87      8.95 o
   7   1  10       31.80       33.50      3.96 o
   8   1  10      334.73      360.12     13.46 o
   9   1  10     1202.56     1223.24     34.95 o
  10   1  10     1139.25     1157.69     45.63 o
  11   1  10      379.44      441.00     20.91 o
 -10   2  10      706.63      678.56     43.40 o
  -9   2  10      554.11      592.94     19.45 o
  -8   2  10      252.58      264.25     12.08 o
  -7   2  10     1742.42     1686.85     36.31 o
  -6   2  10      483.71      429.09     11.75 o
  -5   2  10      836.23      812.85     17.18 o
  -4   2  10       10.13        6.26      2.19 o
  -3   2  10       70.18       57.97      2.46 o
  -2   2  10        5.40        6.43      1.34 o
  -1   2  10     1457.20     1636.46     16.56 o
   0   2  10        0.15        0.78      1.06 o
   1   2  10       93.60      109.63      2.33 o
   2   2  10      266.52      271.38      4.32 o
   3   2  10      326.54      370.33      5.38 o
   4   2  10     1052.99     1106.89     18.26 o
   5   2  10        0.40        2.18      2.25 o
   6   2  10      916.06      917.16     18.50 o
   7   2  10        6.33        2.66      3.15 o
   8   2  10      702.74      739.40     21.93 o
   9   2  10       59.34       53.10      7.18 o
  10   2  10      125.88      135.99     12.36 o
  11   2  10       33.32       18.66      8.32 o
  -9   3  10      539.20      500.24     17.84 o
  -8   3  10      672.69      688.30     20.48 o
  -7   3  10      162.01      150.27     18.33 o
  -6   3  10        0.51       -0.94      3.67 o
  -5   3  10       42.73       32.51      4.11 o
  -4   3  10        0.82       -1.34      2.11 o
  -3   3  10      220.04      243.58      5.42 o
  -2   3  10        9.22       22.07      1.63 o
  -1   3  10      100.00      118.47      2.56 o
   0   3  10        0.31        4.12      0.99 o
   1   3  10      705.62      861.02     12.86 o
   2   3  10      273.60      278.93      4.66 o
   3   3  10      424.25      467.18      5.76 o
   4   3  10      384.01      366.87      4.90 o
   5   3  10      797.48      846.62     12.76 o
   6   3  10      900.57      939.53     15.75 o
   7   3  10      304.97      283.03     11.24 o
   8   3  10       56.32       45.42     10.26 o
   9   3  10      355.92      361.02     16.31 o
  10   3  10      204.34      232.44     18.74 o
  11   3  10       28.75       26.52     10.81 o
  -9   4  10      142.04      157.99     13.82 o
  -8   4  10       89.34       87.62      8.36 o
  -7   4  10      525.74      477.76     16.00 o
  -6   4  10        0.46        2.27      3.77 o
  -5   4  10        3.03        3.97      4.84 o
  -4   4  10      322.80      288.64      7.71 o
  -3   4  10      222.07      208.46      6.44 o
  -2   4  10        9.42       15.62      2.56 o
  -1   4  10       95.67       91.54      3.03 o
   0   4  10     1876.40     2035.36     24.57 o
   1   4  10      154.29      174.83      4.98 o
   2   4  10     1026.94      997.56     14.55 o
   3   4  10     1565.64     1580.01     21.51 o
   4   4  10       61.39       54.09      1.81 o
   5   4  10       10.41       12.92      2.08 o
   6   4  10     3060.56     2886.42     37.37 o
   7   4  10     2744.53     2529.47     62.51 o
   8   4  10       58.84       57.48      6.50 o
   9   4  10       73.88       81.09     11.09 o
  10   4  10      165.98      168.16     10.99 o
  11   4  10      113.95      122.84     12.54 o
  -9   5  10       40.40       56.31      9.55 o
  -8   5  10      288.43      283.43     13.09 o
  -7   5  10      256.98      285.65     29.93 o
  -6   5  10      227.33      235.01     10.69 o
  -5   5  10      789.64      780.84     19.92 o
  -4   5  10      337.61      348.01      9.65 o
  -3   5  10      376.88      355.85      8.51 o
  -2   5  10     3781.00     3636.90     56.52 o
  -1   5  10     6782.86     6656.66     87.30 o
   0   5  10     3504.08     3396.12     42.59 o
   1   5  10      987.23      996.51     14.69 o
   2   5  10        6.70        7.72      1.87 o
   3   5  10      669.16      690.53     10.27 o
   4   5  10     1602.18     1535.98     23.73 o
   5   5  10     1731.68     1655.43     25.79 o
   6   5  10        3.35        2.72      2.37 o
   7   5  10      609.85      603.73     13.75 o
   8   5  10       79.87       84.05      7.51 o
   9   5  10       82.84       80.38      7.78 o
  10   5  10       86.37       99.76      8.87 o
  11   5  10        3.25        9.52     10.65 o
  -8   6  10      105.14      109.38     16.53 o
  -7   6  10      131.53      151.53     15.26 o
  -6   6  10      105.93      103.84     10.57 o
  -5   6  10       80.68       89.19      9.51 o
  -4   6  10      354.61      301.53     14.50 o
  -3   6  10      427.53      417.46     21.94 o
  -2   6  10     2605.25     2554.89     51.41 o
  -1   6  10      461.56      433.33     13.61 o
   0   6  10     2978.03     2811.19     38.90 o
   1   6  10      492.90      489.09      9.26 o
   2   6  10     2202.94     2321.87     32.48 o
   3   6  10     1171.74     1145.43     15.27 o
   4   6  10        1.76        2.24      2.08 o
   5   6  10        3.33        3.34      2.46 o
   6   6  10       27.12       22.88      4.72 o
   7   6  10        0.98        6.11      5.16 o
   8   6  10       12.84       22.80      6.47 o
   9   6  10      377.30      376.90     21.46 o
  10   6  10       74.01       78.09     11.76 o
  11   6  10       25.54       26.57      8.64 o
  -7   7  10      202.70      220.67     21.94 o
  -6   7  10       18.67        8.74      7.47 o
  -5   7  10      310.71      303.30     28.78 o
  -4   7  10      291.13      275.08     14.34 o
  -3   7  10       58.43       57.73      7.30 o
  -2   7  10        2.50        3.97      6.26 o
  -1   7  10      127.04      113.41      8.52 o
   0   7  10     1063.66     1053.93     19.61 o
   1   7  10       66.76       68.70      4.69 o
   2   7  10     1008.88     1044.72     19.00 o
   3   7  10     1192.23     1198.88     19.83 o
   4   7  10      625.26      582.07     16.54 o
   5   7  10      803.63      731.40     19.63 o
   6   7  10      464.75      425.13     17.98 o
   7   7  10       16.54       14.68     12.88 o
   8   7  10      165.22      138.40     11.67 o
   9   7  10      475.34      423.87     19.08 o
  10   7  10        2.15        8.14      8.74 o
  11   7  10       33.03       47.62      9.44 o
  -7   8  10      264.13      326.24     24.80 o
  -6   8  10        7.05        4.02      8.90 o
  -5   8  10       13.09        8.65      5.88 o
  -4   8  10       30.38       31.20      7.06 o
  -3   8  10      503.36      443.98     18.43 o
  -2   8  10       42.56       44.73      9.06 o
  -1   8  10      220.59      202.11      9.67 o
   0   8  10      454.00      445.26     10.76 o
   1   8  10       64.83       66.10      4.26 o
   2   8  10      434.52      421.72     12.80 o
   3   8  10      450.71      419.07      9.02 o
   4   8  10      519.63      488.06     15.19 o
   5   8  10      692.01      617.53     17.97 o
   6   8  10      459.19      442.29     14.72 o
   7   8  10       49.98       43.27      7.70 o
   8   8  10       99.34       82.48      9.69 o
   9   8  10      315.49      305.31     16.57 o
  10   8  10     1465.57     1488.97     69.32 o
  11   8  10        7.43       10.64      7.51 o
  -6   9  10      235.47      235.30     23.53 o
  -5   9  10      334.62      316.43     17.42 o
  -4   9  10      409.60      360.06     17.85 o
  -3   9  10       16.56       13.94      5.61 o
  -2   9  10       72.56       69.92      8.76 o
  -1   9  10       17.48       19.42      5.51 o
   0   9  10       68.62       66.18     13.42 o
   1   9  10        4.23        8.31      3.90 o
   2   9  10     1737.63     1679.62     35.50 o
   3   9  10      488.06      481.54     15.47 o
   4   9  10        6.87        4.42      3.71 o
   5   9  10       72.03       56.13      6.54 o
   6   9  10      405.55      342.47     17.38 o
   7   9  10       39.37       38.13      5.97 o
   8   9  10      369.44      365.13     17.87 o
   9   9  10      530.40      521.90     45.15 o
  10   9  10        1.19       16.10      7.08 o
  11   9  10      465.11      470.67     22.82 o
  -5  10  10        0.83        8.27      8.27 o
  -4  10  10      435.49      417.18     20.00 o
  -3  10  10       98.76       84.01      9.99 o
  -2  10  10        0.97       -2.01      4.35 o
  -1  10  10       15.27        9.84      5.28 o
   0  10  10       36.06       30.55      5.96 o
   1  10  10      249.23      232.07     10.58 o
   2  10  10       87.00       87.54      7.12 o
   3  10  10       16.10       11.68      4.43 o
   4  10  10      221.70      220.47     12.41 o
   5  10  10      281.54      287.43     12.50 o
   6  10  10      142.69      138.94      9.76 o
   7  10  10       50.62       48.07      6.66 o
   8  10  10       21.31       25.66      8.74 o
   9  10  10       90.39       86.05     10.99 o
  10  10  10      107.90      123.88     13.14 o
  -4  11  10        4.39        4.13      8.90 o
  -3  11  10       70.94       56.94     15.74 o
  -2  11  10      132.27      131.96     14.94 o
  -1  11  10      128.27      132.13     11.92 o
   0  11  10       37.26       36.32      6.96 o
   1  11  10      112.41      113.10     10.12 o
   2  11  10       28.62       26.31      6.96 o
   3  11  10      334.41      321.64     14.58 o
   4  11  10       60.41       54.85      6.81 o
   5  11  10       92.39       82.83      7.99 o
   6  11  10      672.17      624.59     19.65 o
   7  11  10       11.60        7.84      5.50 o
   8  11  10       61.32       52.59      9.86 o
   9  11  10       23.15       50.25      9.55 o
  -2  12  10      679.65      697.74     42.29 o
  -1  12  10      725.32      752.02     27.42 o
   0  12  10     1024.82     1097.61     34.17 o
   1  12  10       77.13       92.21     14.31 o
   2  12  10        3.90       -3.50      6.36 o
   3  12  10      249.64      270.03     12.35 o
   4  12  10      931.10      957.88     25.91 o
   5  12  10     1051.93     1125.38     29.27 o
   6  12  10        9.89        3.13      5.33 o
   7  12  10        8.44       20.34      5.95 o
   8  12  10        1.22        7.33     10.97 o
   9  12  10      161.83      178.38     22.89 o
  -1  13  10        7.48        3.74      6.73 o
   0  13  10      453.78      558.99     33.39 o
   1  13  10      138.77      105.25     16.22 o
   2  13  10      304.21      295.58     16.52 o
   3  13  10      523.85      505.64     21.92 o
   4  13  10       81.70       89.62      8.95 o
   5  13  10      105.28      126.50     10.13 o
   6  13  10       49.34       36.50      6.88 o
   7  13  10       80.63       95.87     19.30 o
   3  14  10       13.23       12.77      6.63 o
   4  14  10       53.07       56.04      9.55 o
  -3 -11  11      123.58      147.23     13.83 o
  -2 -11  11      443.79      476.76     38.63 o
  -1 -11  11      216.40      177.11     20.99 o
  -6 -10  11      292.39      300.21     17.76 o
  -5 -10  11      507.95      505.90     24.64 o
  -4 -10  11      573.23      541.18     33.70 o
  -3 -10  11       70.01       84.69     14.94 o
  -2 -10  11       39.96       45.56      9.22 o
  -1 -10  11      388.54      376.49     18.32 o
   0 -10  11     1192.93     1217.18     53.42 o
   1 -10  11      756.11      775.84     40.38 o
   2 -10  11      192.15      247.06     24.80 o
  -7  -9  11        2.30        2.86     12.88 o
  -6  -9  11       70.33       74.21     10.31 o
  -5  -9  11       92.86       98.51     10.90 o
  -4  -9  11       12.11       15.90      8.27 o
  -3  -9  11      191.55      172.60     13.72 o
  -2  -9  11      403.06      420.69     20.19 o
  -1  -9  11      232.21      206.81     13.72 o
   0  -9  11      165.27      162.68     12.93 o
   1  -9  11      107.61      110.34     15.58 o
   2  -9  11       24.15       22.26      9.86 o
   3  -9  11      124.19      156.76     19.40 o
   4  -9  11       83.38       74.72     14.63 o
  -8  -8  11        0.51        2.54      5.96 o
  -7  -8  11       52.66       53.71      9.22 o
  -6  -8  11        0.15       -3.12      4.71 o
  -5  -8  11        6.94        2.46      4.89 o
  -4  -8  11        6.35       10.17      7.31 o
  -3  -8  11      227.05      211.74     13.76 o
  -2  -8  11      519.96      485.60     31.16 o
  -1  -8  11       13.84        2.11      8.11 o
   0  -8  11       48.78       52.97      7.87 o
   1  -8  11       84.40       64.21      8.08 o
   2  -8  11      174.91      160.57     17.81 o
   3  -8  11      117.53      102.70     14.94 o
   4  -8  11       95.68       77.58     13.99 o
   5  -8  11        0.67        1.91      7.63 o
  -9  -7  11       30.05       31.43      8.41 o
  -8  -7  11      769.52      821.51     29.96 o
  -7  -7  11      138.50      170.71     14.04 o
  -6  -7  11      107.27      118.56     11.46 o
  -5  -7  11        3.39        5.47      7.63 o
  -4  -7  11      304.30      300.38     12.29 o
  -3  -7  11      257.12      298.70     14.92 o
  -2  -7  11      202.76      206.74     12.37 o
  -1  -7  11      290.75      285.67     14.28 o
   0  -7  11       36.11       44.09      6.97 o
   1  -7  11       24.23       27.66      6.84 o
   2  -7  11      247.80      227.55     12.79 o
   3  -7  11     1241.75     1201.60     50.24 o
   4  -7  11      163.68      164.71     18.12 o
   5  -7  11      384.89      361.21     25.12 o
   6  -7  11      401.70      385.38     27.98 o
  -9  -6  11       58.43       67.51     10.23 o
  -8  -6  11       95.72      110.42     11.47 o
  -7  -6  11       96.76       97.59     10.56 o
  -6  -6  11      599.46      604.51     25.28 o
  -5  -6  11      146.82      149.90     11.79 o
  -4  -6  11      194.39      215.63     10.20 o
  -3  -6  11       18.94       22.82      4.68 o
  -2  -6  11      143.97      135.11      8.61 o
  -1  -6  11      136.14      140.24      8.69 o
   0  -6  11      159.47      174.56     10.79 o
   1  -6  11       50.57       42.45      6.75 o
   2  -6  11       61.48       62.02      7.53 o
   3  -6  11       52.56       40.22      6.63 o
   4  -6  11      547.87      555.49     30.21 o
   5  -6  11      273.40      268.37     21.30 o
   6  -6  11        1.10        0.32      6.68 o
   7  -6  11      675.38      707.48     38.47 o
 -10  -5  11       31.32       16.62      8.43 o
  -9  -5  11       11.00        4.59     11.13 o
  -8  -5  11       82.61       73.30      9.44 o
  -7  -5  11      177.39      171.55     13.14 o
  -6  -5  11       38.10       44.58      7.30 o
  -5  -5  11      756.48      740.66     20.04 o
  -4  -5  11      422.25      411.44     16.72 o
  -3  -5  11       42.82       49.61      5.69 o
  -2  -5  11       74.36       92.34      7.14 o
  -1  -5  11       62.12       55.23      5.85 o
   0  -5  11      416.70      387.12     12.95 o
   1  -5  11       88.21       72.94      6.54 o
   2  -5  11        0.27       -3.28      3.28 o
   3  -5  11        2.60       -0.09      3.65 o
   4  -5  11       35.51       32.11      8.90 o
   5  -5  11      159.98      151.99     16.85 o
   6  -5  11        9.94       17.81      8.59 o
   7  -5  11        1.64       12.40      8.90 o
   8  -5  11       33.50       28.62     11.45 o
 -10  -4  11      132.93      146.21     10.99 o
  -9  -4  11       44.99       35.19      6.45 o
  -8  -4  11       49.34       45.70      6.49 o
  -7  -4  11       32.89       31.43      5.56 o
  -6  -4  11       33.47       34.14      6.61 o
  -5  -4  11       24.11       27.12      4.65 o
  -4  -4  11      553.92      524.70     13.86 o
  -3  -4  11     2394.66     2285.74     38.06 o
  -2  -4  11      580.38      555.65     13.04 o
  -1  -4  11      237.12      228.03      6.96 o
   0  -4  11      449.37      458.48     13.40 o
   1  -4  11      409.80      391.38     10.57 o
   2  -4  11      781.92      738.48     23.31 o
   3  -4  11       35.36       38.11      4.45 o
   4  -4  11      230.30      210.42     19.56 o
   5  -4  11      213.23      195.55     16.53 o
   6  -4  11       14.10       20.35      8.27 o
   7  -4  11      217.87      186.33     19.71 o
   8  -4  11      176.12      169.80     19.40 o
   9  -4  11        4.33        8.27      9.54 o
 -10  -3  11       14.59       35.25      8.60 o
  -9  -3  11       64.02       58.35      7.13 o
  -8  -3  11       25.11       33.86      5.92 o
  -7  -3  11      344.83      333.11     12.54 o
  -6  -3  11      264.88      270.10     10.14 o
  -5  -3  11        0.93        0.90      2.85 o
  -4  -3  11        4.15        6.27      2.68 o
  -3  -3  11        6.50        2.65      3.49 o
  -2  -3  11      390.11      372.04      8.28 o
  -1  -3  11     1733.17     1719.87     22.11 o
   0  -3  11     2852.07     2820.64     37.29 o
   1  -3  11      907.41      864.66     15.53 o
   2  -3  11      494.50      489.51     10.74 o
   3  -3  11      399.85      399.45     10.87 o
   4  -3  11      207.79      213.03      9.75 o
   5  -3  11      738.72      647.41     22.13 o
   6  -3  11      349.51      333.55     21.62 o
   7  -3  11      102.35       96.66     13.67 o
   8  -3  11        0.00       -0.64      7.00 o
   9  -3  11        5.05       11.13      8.27 o
 -10  -2  11       62.11       72.84      8.26 o
  -9  -2  11        4.17        9.81      4.16 o
  -8  -2  11      153.75      154.44      8.50 o
  -7  -2  11      724.02      710.60     17.21 o
  -6  -2  11       62.00       51.08      4.33 o
  -5  -2  11        0.84        2.85      2.89 o
  -4  -2  11      378.30      352.35     10.56 o
  -3  -2  11       39.47       34.22      2.92 o
  -2  -2  11     3626.07     3760.43     35.81 o
  -1  -2  11     2600.52     2591.98     26.73 o
   0  -2  11       46.18       35.11      2.03 o
   1  -2  11      722.72      697.69     10.34 o
   2  -2  11     2823.01     2792.21     35.71 o
   3  -2  11     1484.53     1477.22     20.74 o
   4  -2  11     1855.24     1837.14     27.90 o
   5  -2  11       13.35        7.63      4.17 o
   6  -2  11      168.75      124.05     10.82 o
   7  -2  11      306.36      256.60     19.08 o
   8  -2  11       23.85       28.62      9.54 o
   9  -2  11       20.11        5.72      8.59 o
  10  -2  11       32.74       38.47     12.08 o
 -10  -1  11       82.78       85.69      8.97 o
  -9  -1  11       45.50       53.90      7.32 o
  -8  -1  11       24.52       20.57      4.34 o
  -7  -1  11       90.55       83.08      6.22 o
  -6  -1  11       21.46       20.03      3.69 o
  -5  -1  11      334.71      336.87      8.95 o
  -4  -1  11      992.85      941.03     15.43 o
  -3  -1  11       76.67       89.10      2.98 o
  -2  -1  11      225.91      245.19      4.34 o
  -1  -1  11     1247.98     1356.38     14.33 o
   0  -1  11      193.27      210.59      3.87 o
   1  -1  11     1286.52     1300.75     14.33 o
   2  -1  11       69.01       66.65      2.58 o
   3  -1  11       71.66       69.36      2.97 o
   4  -1  11       16.97       18.48      3.32 o
   5  -1  11      867.72      885.65     22.14 o
   6  -1  11        2.40       -3.23      3.59 o
   7  -1  11      305.02      312.49     12.55 o
   8  -1  11      163.00      168.52     17.49 o
   9  -1  11       77.70       61.37     12.72 o
  10  -1  11       85.05      107.47     16.53 o
 -10   0  11       14.58       22.84      8.03 o
  -9   0  11      111.53      129.78     10.08 o
  -8   0  11      848.18      892.40     27.24 o
  -7   0  11      749.77      707.82     16.78 o
  -6   0  11       93.91      103.22      5.70 o
  -5   0  11      560.71      554.55     11.85 o
  -4   0  11     1139.00     1127.66     14.72 o
  -3   0  11       16.96       23.73      2.19 o
  -2   0  11       14.72       17.04      1.71 o
  -1   0  11      464.93      456.15      6.25 o
   0   0  11      919.59     1058.02     11.53 o
   1   0  11      314.39      351.41      5.11 o
   2   0  11     1351.33     1440.89     14.73 o
   3   0  11      551.95      564.50      7.70 o
   4   0  11       82.12      111.03      3.98 o
   5   0  11      140.27      141.39      4.66 o
   6   0  11        8.02        3.61      3.45 o
   7   0  11       51.87       43.42      4.91 o
   8   0  11       36.24       43.24      9.86 o
   9   0  11      605.35      622.90     32.11 o
  10   0  11      590.18      542.14     31.16 o
 -10   1  11      554.13      542.67     23.46 o
  -9   1  11      526.01      518.88     18.02 o
  -8   1  11        1.50        4.94      5.59 o
  -7   1  11      229.51      228.91     11.12 o
  -6   1  11      921.09      869.42     18.66 o
  -5   1  11     2158.08     2071.56     29.84 o
  -4   1  11     1209.04     1193.72     15.41 o
  -3   1  11      548.35      549.62      8.53 o
  -2   1  11       72.18       86.79      2.83 o
  -1   1  11        5.45       15.02      1.55 o
   0   1  11      168.94      206.35      3.99 o
   1   1  11       72.09       71.37      2.24 o
   2   1  11      161.59      187.44      3.56 o
   3   1  11      617.17      649.97      9.77 o
   4   1  11     3524.06     3773.86     43.68 o
   5   1  11       62.46       66.39      3.78 o
   6   1  11      180.45      208.56      7.87 o
   7   1  11      131.75      126.47      8.46 o
   8   1  11      615.87      659.17     19.18 o
   9   1  11      623.72      669.58     31.00 o
  10   1  11      102.65      113.57     17.49 o
  11   1  11      355.84      392.75     19.95 o
  -9   2  11      819.80      814.15     23.58 o
  -8   2  11      252.54      259.26     12.76 o
  -7   2  11      232.94      238.25     11.13 o
  -6   2  11      825.60      827.00     20.19 o
  -5   2  11      262.63      218.60      8.25 o
  -4   2  11      379.93      364.56      8.32 o
  -3   2  11      341.73      352.85      5.62 o
  -2   2  11      402.47      391.34      5.79 o
  -1   2  11      481.04      514.78      6.71 o
   0   2  11       40.08       39.75      1.78 o
   1   2  11       14.35       30.78      1.59 o
   2   2  11      971.95     1031.96     11.52 o
   3   2  11      842.18      874.94     13.52 o
   4   2  11      315.45      362.42      5.99 o
   5   2  11     2843.26     2984.41     47.54 o
   6   2  11      817.65      873.30     20.19 o
   7   2  11       76.69       73.91      5.96 o
   8   2  11       21.94       18.85      5.36 o
   9   2  11      122.40      118.55     10.33 o
  10   2  11      148.96      176.43     13.92 o
  11   2  11       78.80       76.30     11.05 o
  -9   3  11      281.32      295.52     16.74 o
  -8   3  11      255.84      276.25     12.90 o
  -7   3  11      251.75      269.28     11.98 o
  -6   3  11       26.66       22.10      4.94 o
  -5   3  11        9.32        4.69      3.30 o
  -4   3  11       22.91       20.76      2.86 o
  -3   3  11      141.34      159.85      4.32 o
  -2   3  11        0.12       -1.40      1.44 o
  -1   3  11       46.07       52.44      1.99 o
   0   3  11      703.38      793.47      9.55 o
   1   3  11     1394.31     1647.98     18.64 o
   2   3  11     1636.80     1799.69     19.81 o
   3   3  11      820.22      865.31     10.36 o
   4   3  11      708.47      683.69      8.71 o
   5   3  11       11.51       12.21      2.13 o
   6   3  11       97.66       98.95      5.87 o
   7   3  11      302.70      265.61     10.88 o
   8   3  11        8.40       18.24      5.95 o
   9   3  11      142.21      159.34     10.38 o
  10   3  11        0.49        3.02      6.48 o
  11   3  11        3.54       -3.56      7.17 o
  -9   4  11        8.10        6.20      9.86 o
  -8   4  11       84.61       92.54      8.62 o
  -7   4  11      144.05      135.18      9.50 o
  -6   4  11       92.94       91.39     10.39 o
  -5   4  11      289.36      252.31     10.68 o
  -4   4  11       51.99       53.02      4.85 o
  -3   4  11       97.64       82.89      4.81 o
  -2   4  11       47.74       50.28      3.32 o
  -1   4  11     2061.13     2061.81     27.81 o
   0   4  11     2144.84     2212.23     26.79 o
   1   4  11       65.86       64.95      3.46 o
   2   4  11        2.88        5.86      2.63 o
   3   4  11       35.24       35.04      2.79 o
   4   4  11     1804.12     1852.90     27.95 o
   5   4  11     1813.05     1791.45     27.42 o
   6   4  11     2657.23     2574.72     42.86 o
   7   4  11       14.44       18.06      4.75 o
   8   4  11      195.73      215.48     10.66 o
   9   4  11        8.02        3.30      5.03 o
  10   4  11      123.91      128.68     12.67 o
  11   4  11        9.59        9.54     12.40 o
  -8   5  11       23.23       28.94     10.17 o
  -7   5  11       15.99        7.74      5.73 o
  -6   5  11       16.06       18.90      6.06 o
  -5   5  11       37.32       36.21      7.00 o
  -4   5  11      492.14      462.50     19.24 o
  -3   5  11     1372.09     1300.52     28.82 o
  -2   5  11     4282.91     4221.93     65.27 o
  -1   5  11      567.01      557.27     12.76 o
   0   5  11      115.95      125.16      4.10 o
   1   5  11     1443.57     1474.95     20.62 o
   2   5  11     2330.50     2378.04     30.99 o
   3   5  11     3516.50     3652.57     46.32 o
   4   5  11     2261.74     2258.12     33.43 o
   5   5  11        6.34        8.99      2.58 o
   6   5  11      185.15      160.74      6.63 o
   7   5  11      345.73      308.11     15.25 o
   8   5  11      980.84      911.01     30.68 o
   9   5  11      345.95      344.10     17.40 o
  10   5  11      175.20      234.52     16.62 o
  11   5  11       51.06       89.88     17.49 o
  -8   6  11      208.11      247.06     24.80 o
  -7   6  11       84.35       82.26     10.45 o
  -6   6  11      121.11      103.65     10.68 o
  -5   6  11       19.69       23.59      6.30 o
  -4   6  11        1.01       -3.88      3.88 o
  -3   6  11      209.80      197.62     11.56 o
  -2   6  11     1154.94     1020.57     24.33 o
  -1   6  11     1140.48     1055.81     37.73 o
   0   6  11       70.67       69.62      6.32 o
   1   6  11     2327.69     2232.97     43.93 o
   2   6  11      301.50      338.90      8.09 o
   3   6  11      593.64      559.06     11.67 o
   4   6  11      972.53      971.11     19.90 o
   5   6  11     1054.42     1032.04     20.81 o
   6   6  11      253.81      250.22     10.58 o
   7   6  11      335.90      300.12     15.74 o
   8   6  11       15.76       17.34      6.33 o
   9   6  11       77.02       80.90     10.34 o
  10   6  11        8.53       18.82     19.40 o
  11   6  11       45.30       36.54     22.89 o
  -7   7  11       16.64       42.61     11.13 o
  -6   7  11       10.84       10.14      5.47 o
  -5   7  11        4.98        0.00      4.77 o
  -4   7  11       16.94       11.63      6.68 o
  -3   7  11       17.17        8.73      6.52 o
  -2   7  11      128.63      132.04      8.72 o
  -1   7  11      430.59      432.80     14.18 o
   0   7  11     1664.29     1736.00     61.51 o
   1   7  11       12.31       10.65      3.94 o
   2   7  11       84.78       58.00      6.40 o
   3   7  11     2526.10     2409.30     40.59 o
   4   7  11      376.26      355.61     12.88 o
   5   7  11       59.33       64.62      7.06 o
   6   7  11      145.45      100.28      7.86 o
   7   7  11       20.50       20.79      8.74 o
   8   7  11       73.18       88.89     10.05 o
   9   7  11      100.62      124.12     12.14 o
  10   7  11      107.36      118.22     18.92 o
  11   7  11       54.59       79.00     19.40 o
  -6   8  11      328.01      372.98     26.39 o
  -5   8  11      483.51      447.38     23.37 o
  -4   8  11        8.09       11.13      7.31 o
  -3   8  11        1.79        8.10      5.16 o
  -2   8  11      213.64      208.39     12.36 o
  -1   8  11       82.84       72.21      8.76 o
   0   8  11      378.08      341.08     12.69 o
   1   8  11      930.42      954.53     23.15 o
   2   8  11      306.35      287.96     11.01 o
   3   8  11        0.94        2.29      3.52 o
   4   8  11      129.76      116.60      8.43 o
   5   8  11      171.68      157.69      9.78 o
   6   8  11      150.31      136.18      9.20 o
   7   8  11      515.44      450.21     19.14 o
   8   8  11      390.19      391.75     27.19 o
   9   8  11      183.49      179.64     17.01 o
  10   8  11       45.53       41.68      9.09 o
  11   8  11      131.70      124.07     13.47 o
  -6   9  11       11.61       10.49      8.90 o
  -5   9  11       42.26       43.12      8.83 o
  -4   9  11      312.73      314.40     16.97 o
  -3   9  11      893.57      866.10     28.99 o
  -2   9  11     1787.82     1755.31     46.99 o
  -1   9  11       10.23        9.01      5.16 o
   0   9  11       99.03       87.41     10.26 o
   1   9  11       40.50       47.96      5.89 o
   2   9  11      803.78      819.28     20.98 o
   3   9  11      278.10      250.32     13.43 o
   4   9  11      430.96      415.74     14.71 o
   5   9  11       22.02       27.23      5.40 o
   6   9  11       97.08       86.25      8.06 o
   7   9  11       20.27       18.50      5.16 o
   8   9  11       70.62       79.14     10.18 o
   9   9  11      206.27      199.41     15.37 o
  10   9  11      262.84      253.81     17.31 o
  -5  10  11      386.98      446.75     29.57 o
  -4  10  11      414.39      427.65     24.96 o
  -3  10  11      255.62      264.79     16.30 o
  -2  10  11       10.48        9.54      5.85 o
  -1  10  11      270.94      264.49     18.28 o
   0  10  11       17.28       18.77      7.63 o
   1  10  11        3.95        5.37      3.76 o
   2  10  11        7.64       14.43      5.88 o
   3  10  11       59.04       57.29      6.98 o
   4  10  11      107.54      107.92      8.55 o
   5  10  11       40.93       44.35      6.52 o
   6  10  11      170.49      174.99     11.25 o
   7  10  11       45.89       49.41      6.98 o
   8  10  11      166.83      183.80     14.80 o
   9  10  11       86.85       91.27     14.31 o
  10  10  11       22.71       32.11      8.19 o
  -3  11  11        9.36       -0.34      7.15 o
  -2  11  11       47.79       57.60      9.05 o
  -1  11  11      183.87      197.95     14.37 o
   0  11  11        0.86        0.95      6.68 o
   1  11  11       61.37       67.03     13.67 o
   2  11  11        4.08        8.30      5.87 o
   3  11  11       37.04       45.93      6.68 o
   4  11  11      238.26      254.59     12.00 o
   5  11  11      204.63      188.57     11.70 o
   6  11  11       52.11       49.59      6.90 o
   7  11  11      145.29      142.23     10.54 o
   8  11  11       28.09       49.23      9.31 o
   9  11  11       52.73       59.09     25.91 o
  -2  12  11      323.98      299.53     24.17 o
  -1  12  11        0.02       -4.85      5.61 o
   0  12  11        9.98        4.89      9.86 o
   1  12  11      391.72      428.30     27.35 o
   2  12  11     1253.07     1283.32     54.69 o
   3  12  11      651.56      645.97     20.48 o
   4  12  11       41.64       49.43      6.78 o
   5  12  11        6.80        6.96      6.44 o
   6  12  11      231.70      218.78     13.45 o
   7  12  11      114.26      122.96     14.56 o
   8  12  11      420.14      437.91     21.50 o
   0  13  11       50.49       22.26     10.49 o
   1  13  11      534.50      627.03     35.93 o
   2  13  11       40.40       31.48     11.45 o
   3  13  11       68.03       60.40      9.19 o
   4  13  11      137.24      145.42     10.89 o
   5  13  11      617.09      644.91     23.48 o
   6  13  11      271.72      291.68     14.65 o
   7  13  11       11.34       18.23      6.41 o
  -5 -10  12       90.14       92.43     11.69 o
  -4 -10  12      435.06      472.50     31.80 o
  -3 -10  12      168.85      151.57     13.82 o
  -2 -10  12      204.76      212.56     15.96 o
  -1 -10  12      417.58      410.19     19.87 o
   0 -10  12      163.61      231.80     23.85 o
   1 -10  12        0.01       11.76      9.22 o
  -7  -9  12        4.30       -3.16      5.73 o
  -6  -9  12        3.27        8.35      7.79 o
  -5  -9  12        1.29        8.92      9.86 o
  -4  -9  12       76.10       77.58     14.31 o
  -3  -9  12        4.99        3.72      5.28 o
  -2  -9  12        0.04       -4.66      4.66 o
  -1  -9  12        7.79        5.31      5.11 o
   0  -9  12       31.09       22.58      6.75 o
   1  -9  12      237.47      249.29     23.85 o
   2  -9  12      120.02      110.65     16.53 o
   3  -9  12       24.18       31.48     10.49 o
  -8  -8  12        0.07        5.05      8.90 o
  -7  -8  12      282.49      283.11     17.29 o
  -6  -8  12       26.97       36.82      7.96 o
  -5  -8  12      177.82      184.38     14.39 o
  -4  -8  12      287.87      298.35     16.07 o
  -3  -8  12       83.98       70.17      9.09 o
  -2  -8  12        6.43        2.33      4.61 o
  -1  -8  12       26.22       15.39      6.20 o
   0  -8  12       19.48        9.84      5.25 o
   1  -8  12        3.39        2.71      4.71 o
   2  -8  12        6.43        3.50      6.36 o
   3  -8  12      334.65      354.85     24.80 o
   4  -8  12       30.04       21.94      9.86 o
  -8  -7  12       39.99       54.31      9.33 o
  -7  -7  12        9.29       16.65      6.51 o
  -6  -7  12      243.89      234.19     14.50 o
  -5  -7  12      382.78      408.16     18.52 o
  -4  -7  12      387.71      357.65     17.07 o
  -3  -7  12      206.75      257.65     14.47 o
  -2  -7  12       36.84       33.31      6.61 o
  -1  -7  12      821.27      767.54     70.11 o
   0  -7  12      743.95      731.68     25.29 o
   1  -7  12      652.96      628.34     22.82 o
   2  -7  12      130.21      133.77     11.34 o
   3  -7  12      139.94      124.96     15.58 o
   4  -7  12      132.60      132.27     16.85 o
   5  -7  12       39.98       37.52     11.13 o
   6  -7  12      149.69      151.04     19.71 o
  -9  -6  12      113.74      128.94     13.04 o
  -8  -6  12      334.49      373.51     33.39 o
  -7  -6  12      715.90      707.62     26.51 o
  -6  -6  12      251.14      270.39     15.06 o
  -5  -6  12       97.68       85.06      9.44 o
  -4  -6  12      167.36      163.36      9.91 o
  -3  -6  12     1095.19     1008.55     55.80 o
  -2  -6  12      184.21      196.00     12.54 o
  -1  -6  12      329.54      345.87     51.51 o
   0  -6  12      223.34      211.93     12.24 o
   1  -6  12      222.26      212.78     12.25 o
   2  -6  12        0.06        1.10      4.25 o
   3  -6  12      128.84      125.38     10.76 o
   4  -6  12      147.09      150.40     17.17 o
   5  -6  12      191.24      131.00     17.17 o
   6  -6  12      307.06      276.00     22.89 o
   7  -6  12      296.30      342.77     26.39 o
  -9  -5  12      138.14      154.40     13.71 o
  -8  -5  12       86.21      110.82     11.58 o
  -7  -5  12       27.68       29.10      9.86 o
  -6  -5  12      200.34      170.72     13.03 o
  -5  -5  12      103.57      116.91      8.60 o
  -4  -5  12       88.20       89.39      7.44 o
  -3  -5  12      387.53      380.92     24.48 o
  -2  -5  12        2.38        3.45      3.46 o
  -1  -5  12       22.57       21.21      5.82 o
   0  -5  12       22.59       26.47      5.65 o
   1  -5  12       51.94       55.49     10.33 o
   2  -5  12       47.69       44.67      6.63 o
   3  -5  12       84.22       70.85      8.08 o
   4  -5  12        5.68        4.13      6.36 o
   5  -5  12       47.32       36.25     10.17 o
   6  -5  12       88.79       91.57     14.63 o
   7  -5  12        7.50       10.81      9.22 o
  -9  -4  12       13.22       11.48      6.02 o
  -8  -4  12       27.32       29.00      7.38 o
  -7  -4  12       28.10       30.37      6.73 o
  -6  -4  12        9.54        7.26      5.16 o
  -5  -4  12       25.45       27.71      4.94 o
  -4  -4  12       97.69      108.30      7.77 o
  -3  -4  12       88.19       99.49      6.52 o
  -2  -4  12      166.02      197.60      6.76 o
  -1  -4  12       50.60       47.69      4.69 o
   0  -4  12      940.47      795.53     16.88 o
   1  -4  12     1672.74     1652.60     35.21 o
   2  -4  12       40.74       37.07      5.12 o
   3  -4  12      112.39       99.38      9.19 o
   4  -4  12      157.03      179.83     12.46 o
   5  -4  12     1600.89     1510.67     57.55 o
   6  -4  12     1046.09     1006.37     44.20 o
   7  -4  12       70.66       89.99     14.31 o
   8  -4  12       38.15       45.15     11.76 o
 -10  -3  12       81.61       93.07     11.44 o
  -9  -3  12       61.32       63.81      8.82 o
  -8  -3  12      100.44      118.53      9.10 o
  -7  -3  12       26.53       30.56      5.36 o
  -6  -3  12        4.27        4.10      3.23 o
  -5  -3  12        9.45       13.96      4.09 o
  -4  -3  12       18.27       16.17      4.11 o
  -3  -3  12      908.09      828.04     20.82 o
  -2  -3  12     5629.53     5558.20    104.84 o
  -1  -3  12      130.01      114.62      5.62 o
   0  -3  12      779.76      747.05     16.21 o
   1  -3  12       35.27       37.43      3.78 o
   2  -3  12     1558.57     1482.34     26.85 o
   3  -3  12     1209.64     1108.36     25.93 o
   4  -3  12     1149.00     1124.44     32.29 o
   5  -3  12      585.42      526.56     19.95 o
   6  -3  12      112.76      134.82     15.58 o
   7  -3  12      164.56      188.87     19.08 o
   8  -3  12      515.36      573.93     32.43 o
   9  -3  12       61.19       37.20     12.08 o
 -10  -2  12       36.23       48.16      9.37 o
  -9  -2  12      133.16      138.61      9.45 o
  -8  -2  12      163.49      165.89     11.72 o
  -7  -2  12       36.85       36.70      6.33 o
  -6  -2  12      263.02      260.74      9.78 o
  -5  -2  12       32.50       37.96      4.22 o
  -4  -2  12      649.26      654.24     14.72 o
  -3  -2  12      543.53      518.63     10.16 o
  -2  -2  12      812.55      876.48     16.61 o
  -1  -2  12      257.88      253.55      5.63 o
   0  -2  12      108.26      121.50      4.08 o
   1  -2  12     1340.07     1302.75     18.64 o
   2  -2  12     1945.03     1878.11     26.83 o
   3  -2  12      286.33      277.10      7.19 o
   4  -2  12       77.47       82.30      6.99 o
   5  -2  12      585.98      534.99     20.22 o
   6  -2  12      162.89      163.74     12.45 o
   7  -2  12     1066.64     1034.99     44.20 o
   8  -2  12      100.61       92.85     13.99 o
   9  -2  12       31.06       34.98     11.13 o
 -10  -1  12      142.39      161.78     14.37 o
  -9  -1  12       79.20       80.89      8.26 o
  -8  -1  12       38.97       43.25      7.39 o
  -7  -1  12        0.00        2.37      3.39 o
  -6  -1  12        2.05        0.39      2.68 o
  -5  -1  12       62.85       65.53      4.66 o
  -4  -1  12       31.58       27.66      3.97 o
  -3  -1  12      567.94      570.91     11.63 o
  -2  -1  12       13.21       12.53      1.93 o
  -1  -1  12       81.27       68.16      2.57 o
   0  -1  12       91.43      107.51      3.66 o
   1  -1  12       80.96       95.36      3.37 o
   2  -1  12       14.65       17.13      2.26 o
   3  -1  12      673.97      684.09     15.17 o
   4  -1  12      487.87      473.28     12.21 o
   5  -1  12        0.82        2.84      3.25 o
   6  -1  12      179.55      187.50      9.99 o
   7  -1  12       11.71       10.85      8.11 o
   8  -1  12      227.53      235.30     19.40 o
   9  -1  12      103.79      131.64     16.85 o
  10  -1  12        5.53       -1.27      8.27 o
 -10   0  12       32.88       11.45     12.40 o
  -9   0  12      664.43      781.67     22.91 o
  -8   0  12      107.28       96.72      8.49 o
  -7   0  12       10.11        3.96      4.55 o
  -6   0  12        2.40        0.17      3.10 o
  -5   0  12      561.31      544.55     10.72 o
  -4   0  12      371.95      351.35      6.78 o
  -3   0  12      111.80      123.06      4.03 o
  -2   0  12       78.37       98.34      3.58 o
  -1   0  12      179.55      190.61      3.85 o
   0   0  12       98.09       96.73      2.85 o
   1   0  12      102.08      120.66      3.41 o
   2   0  12       12.66       20.94      1.78 o
   3   0  12     1746.84     1813.54     22.50 o
   4   0  12       44.96       64.17      3.41 o
   5   0  12      150.15      164.25      5.45 o
   6   0  12        2.57        0.14      3.65 o
   7   0  12      373.72      429.23     15.88 o
   8   0  12      183.75      181.88     17.81 o
   9   0  12       36.86       22.26      9.22 o
  10   0  12       98.34      107.16     15.90 o
  -9   1  12       13.27        0.78      8.88 o
  -8   1  12     1315.20     1326.91     31.58 o
  -7   1  12      578.05      524.98     16.54 o
  -6   1  12       17.03       21.88      4.06 o
  -5   1  12       52.85       48.59      4.28 o
  -4   1  12      606.12      588.38     10.24 o
  -3   1  12      326.55      335.67      6.45 o
  -2   1  12     1099.04     1058.71     15.02 o
  -1   1  12        8.53       17.34      1.70 o
   0   1  12      338.74      425.75      5.97 o
   1   1  12      255.19      291.15      4.76 o
   2   1  12       71.69       65.15      2.45 o
   3   1  12        3.39       -0.45      1.38 o
   4   1  12      603.28      581.94      9.47 o
   5   1  12     1215.89     1308.81     19.09 o
   6   1  12       18.44       30.51      4.42 o
   7   1  12       60.89       90.44      7.69 o
   8   1  12      331.98      372.96     17.65 o
   9   1  12      140.24      130.28     11.91 o
  10   1  12      293.28      294.12     22.26 o
  -9   2  12      474.30      524.71     22.36 o
  -8   2  12       71.18       75.63      8.91 o
  -7   2  12        7.05        8.02      4.69 o
  -6   2  12      159.25      155.46      9.22 o
  -5   2  12      211.68      196.94     12.48 o
  -4   2  12       24.70       19.23      3.01 o
  -3   2  12      941.31      925.29     15.10 o
  -2   2  12       10.31        5.74      1.90 o
  -1   2  12      845.46      969.70     10.99 o
   0   2  12      419.85      476.99      6.10 o
   1   2  12       77.96       63.48      2.67 o
   2   2  12      531.62      589.41      7.35 o
   3   2  12       86.10       91.12      2.69 o
   4   2  12       20.77       22.43      2.79 o
   5   2  12     5159.00     5163.77     93.27 o
   6   2  12     1231.20     1125.52     25.82 o
   7   2  12       46.47       47.08      5.04 o
   8   2  12      193.08      217.13     11.10 o
   9   2  12      351.83      342.12     19.03 o
  10   2  12      329.65      372.66     27.03 o
  11   2  12       19.80        8.39      7.70 o
  -9   3  12      191.71      175.84     20.03 o
  -8   3  12       37.42       54.79      7.39 o
  -7   3  12       59.87       75.31      7.58 o
  -6   3  12      613.33      645.42     18.51 o
  -5   3  12      852.58      836.30     18.15 o
  -4   3  12      270.22      265.72     10.10 o
  -3   3  12     1218.83     1239.93     17.22 o
  -2   3  12      971.62      935.59     13.38 o
  -1   3  12       92.32       92.10      3.47 o
   0   3  12        6.64        2.94      1.40 o
   1   3  12       14.74       14.48      1.72 o
   2   3  12      202.59      227.02      4.84 o
   3   3  12       61.80       58.55      3.20 o
   4   3  12      663.14      713.81     11.71 o
   5   3  12     1364.37     1322.31     29.13 o
   6   3  12      320.87      329.94     14.04 o
   7   3  12      349.67      361.20     12.73 o
   8   3  12        4.11        5.96      4.79 o
   9   3  12      234.15      236.10     12.78 o
  10   3  12       17.40       27.33     11.29 o
  11   3  12        5.30       -4.13     12.08 o
  -8   4  12        2.33        8.63     12.72 o
  -7   4  12      219.82      210.80     20.83 o
  -6   4  12       22.65       20.01      5.93 o
  -5   4  12      282.72      273.26     13.99 o
  -4   4  12       23.61       23.35      4.03 o
  -3   4  12      592.67      569.84     15.51 o
  -2   4  12     4963.81     4815.24     60.74 o
  -1   4  12      108.44      103.04      4.30 o
   0   4  12       33.99       41.16      4.06 o
   1   4  12       24.18       30.30      3.12 o
   2   4  12     1284.14     1301.46     20.94 o
   3   4  12     2115.64     2209.64     32.71 o
   4   4  12     2008.57     1956.65     29.62 o
   5   4  12      121.55      117.52      5.51 o
   6   4  12      574.36      539.07     15.95 o
   7   4  12       37.01       48.48      8.59 o
   8   4  12      299.30      334.84     26.07 o
   9   4  12      146.72      164.88     13.89 o
  10   4  12       82.06       77.39     16.85 o
  11   4  12       80.12       71.86     16.85 o
  -8   5  12      191.53      218.13     22.58 o
  -7   5  12        0.19        0.68      7.31 o
  -6   5  12        2.06        1.95      4.80 o
  -5   5  12       39.18       54.75      7.98 o
  -4   5  12      322.65      327.72     15.27 o
  -3   5  12       13.42        7.33      3.30 o
  -2   5  12     1366.55     1336.69     24.55 o
  -1   5  12     2429.14     2401.71     35.73 o
   0   5  12     1569.92     1568.72     24.72 o
   1   5  12     1731.08     1880.18     28.67 o
   2   5  12     1917.96     1958.70     29.54 o
   3   5  12     1857.78     1831.44     25.40 o
   4   5  12      411.84      410.16      9.64 o
   5   5  12     2346.38     2342.66     34.88 o
   6   5  12      674.83      598.33     19.39 o
   7   5  12     1449.87     1363.94     38.98 o
   8   5  12      385.35      365.13     17.52 o
   9   5  12      121.49      128.75     12.67 o
  10   5  12       38.37       40.15     21.94 o
  11   5  12      447.18      438.16     22.13 o
  -7   6  12        1.01        0.64      7.31 o
  -6   6  12      125.06      119.63     11.47 o
  -5   6  12        0.01        1.87      5.03 o
  -4   6  12       25.24       23.41     10.97 o
  -3   6  12      443.86      419.15     17.31 o
  -2   6  12       67.15       59.01      6.44 o
  -1   6  12      973.44      902.50     22.47 o
   0   6  12      605.11      559.41     18.41 o
   1   6  12      107.89      102.01      6.28 o
   2   6  12      663.65      693.35     15.60 o
   3   6  12      688.94      725.84     15.79 o
   4   6  12     2916.21     2823.41     47.36 o
   5   6  12     1497.32     1463.46     27.67 o
   6   6  12        1.21        2.76      3.79 o
   7   6  12       40.29       36.59      7.53 o
   8   6  12      321.91      337.15     33.70 o
   9   6  12      331.93      341.84     18.11 o
  10   6  12      157.07      177.32     16.22 o
  11   6  12      139.37      120.92     15.90 o
  -7   7  12        2.40        6.68      9.22 o
  -6   7  12       46.58       53.56     14.79 o
  -5   7  12        2.32        9.19      5.57 o
  -4   7  12       17.87       19.63      6.25 o
  -3   7  12      359.52      334.73     30.52 o
  -2   7  12      448.59      416.89     14.39 o
  -1   7  12      762.86      730.95     19.84 o
   0   7  12      220.65      245.91     15.09 o
   1   7  12      749.12      702.05     18.78 o
   2   7  12      398.06      383.19     12.86 o
   3   7  12       87.08       83.17      7.30 o
   4   7  12       30.10       24.63      4.01 o
   5   7  12        7.94        1.72      3.07 o
   6   7  12        1.64       -1.50      3.60 o
   7   7  12      178.91      168.95     13.12 o
   8   7  12       20.65       17.72      8.11 o
   9   7  12        7.73       12.01      6.95 o
  10   7  12      107.10      132.55     13.60 o
  11   7  12        0.48        3.35     15.10 o
  -6   8  12       95.66       97.30     15.58 o
  -5   8  12       58.49       40.85     11.13 o
  -4   8  12       10.50       16.27      6.19 o
  -3   8  12       25.01       32.51     11.45 o
  -2   8  12      703.41      664.22     23.49 o
  -1   8  12       78.93       88.19      7.67 o
   0   8  12      147.90      119.23      8.37 o
   1   8  12      111.87       96.16      7.48 o
   2   8  12        9.65        2.20      3.83 o
   3   8  12       13.33        9.24      5.09 o
   4   8  12       61.95       51.96      6.21 o
   5   8  12      865.02      791.32     21.67 o
   6   8  12       54.10       59.76      6.89 o
   7   8  12        0.79        0.41      5.38 o
   8   8  12       26.48       31.61      7.75 o
   9   8  12      282.80      288.46     19.08 o
  10   8  12      851.82      918.55     42.93 o
  -5   9  12      585.80      618.77     35.29 o
  -4   9  12      761.36      676.60     55.49 o
  -3   9  12      317.65      344.40     18.92 o
  -2   9  12       46.48       54.71      8.08 o
  -1   9  12      257.43      251.07     13.83 o
   0   9  12       35.62       27.47      5.66 o
   1   9  12      363.55      369.04     13.36 o
   2   9  12      701.39      782.12     26.61 o
   3   9  12       15.56       10.42      4.50 o
   4   9  12      109.28      108.32     11.57 o
   5   9  12     1009.89      858.61     37.98 o
   6   9  12        2.75        3.60      4.60 o
   7   9  12       15.33       19.98     11.90 o
   8   9  12      147.41      148.91     13.21 o
   9   9  12      156.16      178.37     14.72 o
  10   9  12        0.77       13.53     12.08 o
  -4  10  12      239.74      243.88     24.17 o
  -3  10  12      653.97      700.24     26.53 o
  -2  10  12      905.91      918.57     34.34 o
  -1  10  12      202.72      213.44     13.59 o
   0  10  12       80.29       91.69      9.51 o
   1  10  12       62.63       65.40      7.92 o
   2  10  12       75.69       60.96      9.09 o
   3  10  12      453.99      423.46     15.28 o
   4  10  12        5.92        8.79      4.45 o
   5  10  12        1.04       -1.37      3.85 o
   6  10  12        3.21       -1.44      4.04 o
   7  10  12      520.39      494.20     17.78 o
   8  10  12       30.62       29.31      7.64 o
   9  10  12       60.58       60.88      9.76 o
  -3  11  12       40.78       29.89     10.81 o
  -2  11  12       13.25       27.68      8.59 o
  -1  11  12      101.80       86.82     10.45 o
   0  11  12        2.37        8.11      5.85 o
   1  11  12        1.28        0.64      6.68 o
   2  11  12       87.53       85.22     10.41 o
   3  11  12      111.62      123.55     11.95 o
   4  11  12      149.72      146.89     10.52 o
   5  11  12        7.16       10.32      5.20 o
   6  11  12       92.34      102.04      9.19 o
   7  11  12        3.39        7.14      4.86 o
   8  11  12        0.16        4.92      8.90 o
   9  11  12       30.83       31.46      8.92 o
  -1  12  12        3.07        4.60      6.11 o
   0  12  12      114.93      118.60     17.17 o
   1  12  12      140.28      123.37     17.17 o
   2  12  12       46.79       50.56     12.08 o
   3  12  12       11.82       12.48      5.42 o
   4  12  12      643.87      633.69     20.70 o
   5  12  12     1005.76      998.64     27.65 o
   6  12  12      939.98      943.30     32.38 o
   7  12  12      174.92      193.17     12.98 o
   8  12  12        6.07       14.96      7.63 o
   1  13  12       17.19       32.75     11.13 o
   2  13  12      956.63     1015.27     48.65 o
   3  13  12      901.89      910.50     31.70 o
   4  13  12      455.99      429.55     17.32 o
   5  13  12       17.55       17.75      7.86 o
   6  13  12       16.39       16.96     13.22 o
  -3 -10  13        0.43       -4.60      5.11 o
  -2 -10  13      134.37      157.95     14.38 o
  -1 -10  13        0.04       -5.34      5.34 o
  -6  -9  13       72.01       93.16     17.17 o
  -5  -9  13       15.82       20.79      8.27 o
  -4  -9  13        1.60        2.58      5.70 o
  -3  -9  13      141.76      144.71     13.26 o
  -2  -9  13       10.12        9.17      5.83 o
  -1  -9  13       11.38        2.96      5.16 o
   0  -9  13        7.25        0.79      6.36 o
   1  -9  13       28.00       25.44     10.17 o
   2  -9  13       11.32       16.85      9.22 o
  -7  -8  13        1.98        1.12      6.40 o
  -6  -8  13        2.20       -1.17      5.34 o
  -5  -8  13      201.34      206.29     15.63 o
  -4  -8  13      160.81      127.89     12.01 o
  -3  -8  13       22.80       18.61      6.40 o
  -2  -8  13        6.81       -1.13      5.41 o
  -1  -8  13        1.36       -2.81      8.74 o
   0  -8  13      330.47      307.90     15.96 o
   1  -8  13      252.37      221.53     14.31 o
   2  -8  13      230.95      200.64     20.99 o
   3  -8  13      258.96      260.73     21.62 o
   4  -8  13       87.06       92.85     15.90 o
  -8  -7  13       25.88       41.17      8.60 o
  -7  -7  13      274.37      301.32     17.07 o
  -6  -7  13      973.65      895.77     31.29 o
  -5  -7  13      193.21      201.18     14.84 o
  -4  -7  13        2.29        1.39      7.79 o
  -3  -7  13       30.62       32.44      6.97 o
  -2  -7  13      184.04      188.61     13.03 o
  -1  -7  13      272.66      268.60     34.50 o
   0  -7  13      128.77      125.58     17.17 o
   1  -7  13      106.19       93.91      9.89 o
   2  -7  13       64.56       65.98      8.54 o
   3  -7  13       24.81       14.63      8.90 o
   4  -7  13        0.45       11.13      7.95 o
   5  -7  13      542.78      593.01     34.34 o
  -8  -6  13      197.83      211.30     34.02 o
  -7  -6  13       66.21       78.80     10.09 o
  -6  -6  13      379.78      398.06     18.76 o
  -5  -6  13      795.69      799.31     60.89 o
  -4  -6  13      496.19      502.54     24.80 o
  -3  -6  13      663.40      704.49     25.03 o
  -2  -6  13      678.57      669.70     45.95 o
  -1  -6  13       74.30       77.52      8.99 o
   0  -6  13      559.09      486.68     19.55 o
   1  -6  13      157.09      152.05     11.79 o
   2  -6  13      125.69      124.17     10.90 o
   3  -6  13        0.19       -3.66      3.66 o
   4  -6  13      210.22      207.32     20.03 o
   5  -6  13        2.78       -3.18      6.68 o
   6  -6  13       64.48       70.27     14.31 o
  -9  -5  13       22.96       16.90      7.18 o
  -8  -5  13        0.60        3.35      8.27 o
  -7  -5  13      126.02      121.22     11.79 o
  -6  -5  13       18.94       35.86      7.19 o
  -5  -5  13       22.86       24.27      6.38 o
  -4  -5  13      202.42      202.97     12.34 o
  -3  -5  13      148.49      131.61     10.76 o
  -2  -5  13      372.56      414.96     50.40 o
  -1  -5  13      105.74      117.15     10.31 o
   0  -5  13      400.00      353.71     26.07 o
   1  -5  13       26.43       24.12      6.36 o
   2  -5  13       62.05       60.48      7.86 o
   3  -5  13        8.77        8.13      5.19 o
   4  -5  13        6.90        6.68      7.00 o
   5  -5  13       20.35       19.40      8.90 o
   6  -5  13       69.03       68.05     13.35 o
   7  -5  13        7.18        4.13      8.27 o
  -9  -4  13      137.94      141.01     19.71 o
  -8  -4  13       41.93       35.70      7.70 o
  -7  -4  13      203.63      230.32     13.83 o
  -6  -4  13       93.00       95.51      9.86 o
  -5  -4  13       39.35       33.84      5.50 o
  -4  -4  13       74.51       60.22      6.35 o
  -3  -4  13       79.71       76.14      7.45 o
  -2  -4  13        5.31        1.39      3.48 o
  -1  -4  13        5.73       -2.39      3.56 o
   0  -4  13       10.20       10.26      4.89 o
   1  -4  13      357.62      359.28     15.62 o
   2  -4  13       72.15       58.60      7.24 o
   3  -4  13       97.51       89.43      9.19 o
   4  -4  13      448.69      446.65     42.29 o
   5  -4  13      262.55      214.31     18.12 o
   6  -4  13       52.84       34.02     10.17 o
   7  -4  13      375.24      431.17     27.66 o
   8  -4  13     1112.97     1260.11     55.33 o
  -9  -3  13        2.16        5.55      7.15 o
  -8  -3  13        0.05       -1.19      5.27 o
  -7  -3  13       76.71       79.42      9.44 o
  -6  -3  13       46.47       43.15      7.18 o
  -5  -3  13       60.90       55.62      5.99 o
  -4  -3  13       91.86      103.38      7.58 o
  -3  -3  13        0.71        1.98      3.48 o
  -2  -3  13       84.56       75.93      8.43 o
  -1  -3  13      954.57      965.17     40.96 o
   0  -3  13      694.83      635.09     17.55 o
   1  -3  13     1871.02     1848.60     38.77 o
   2  -3  13      792.10      744.30     23.99 o
   3  -3  13        2.27       -0.13      4.38 o
   4  -3  13        4.67       -7.72     12.72 o
   5  -3  13      755.03      812.33     26.65 o
   6  -3  13     1266.98     1300.49     51.83 o
   7  -3  13      982.17      920.84     41.97 o
   8  -3  13       74.05       84.90     14.94 o
  -9  -2  13      225.01      270.47     13.77 o
  -8  -2  13      302.15      282.16     12.42 o
  -7  -2  13       22.47       27.57      5.14 o
  -6  -2  13      208.58      196.69      8.32 o
  -5  -2  13      525.94      534.41     13.68 o
  -4  -2  13       41.56       43.63      5.35 o
  -3  -2  13      152.49      174.49     10.77 o
  -2  -2  13      164.19      156.26      7.03 o
  -1  -2  13      683.90      653.22     11.36 o
   0  -2  13       29.59       42.86      3.04 o
   1  -2  13      289.98      321.66      7.79 o
   2  -2  13      394.45      420.20      9.27 o
   3  -2  13      355.67      375.30     13.05 o
   4  -2  13      514.83      512.28     19.40 o
   5  -2  13     1006.36     1017.41     30.96 o
   6  -2  13       29.92       36.59      7.59 o
   7  -2  13      332.87      310.66     21.94 o
   8  -2  13      145.17      182.83     19.40 o
   9  -2  13      679.35      692.22     36.88 o
  -9  -1  13      210.69      229.80     12.98 o
  -8  -1  13      355.95      371.42     21.25 o
  -7  -1  13       52.58       59.21      5.67 o
  -6  -1  13       25.98       32.51      3.96 o
  -5  -1  13      370.91      374.79      9.99 o
  -4  -1  13        8.93        9.08      3.58 o
  -3  -1  13      458.47      433.92      9.94 o
  -2  -1  13      282.47      271.14      6.79 o
  -1  -1  13      106.05      103.82      6.08 o
   0  -1  13      214.35      197.19      6.41 o
   1  -1  13        8.94        6.28      2.85 o
   2  -1  13     1863.90     1793.22     31.81 o
   3  -1  13     4257.81     4360.37     69.50 o
   4  -1  13      217.87      203.89      8.09 o
   5  -1  13        3.73        0.20      4.63 o
   6  -1  13       58.36       57.45      9.54 o
   7  -1  13       58.41       67.02      9.18 o
   8  -1  13      286.69      313.52     21.94 o
   9  -1  13        0.15       -3.82      7.31 o
  -9   0  13       49.96       61.65      9.76 o
  -8   0  13       81.39       78.39      7.95 o
  -7   0  13      465.41      477.40     13.68 o
  -6   0  13      272.69      285.97     10.37 o
  -5   0  13        0.24       -1.67      2.55 o
  -4   0  13       17.31       14.40      2.75 o
  -3   0  13        5.92        6.93      2.10 o
  -2   0  13      522.99      540.98      9.14 o
  -1   0  13      788.35      821.67     11.31 o
   0   0  13     1015.23     1008.44     13.06 o
   1   0  13      318.77      363.08      6.29 o
   2   0  13      685.34      725.82     10.92 o
   3   0  13       77.37       80.86      3.72 o
   4   0  13        7.08       12.07      3.15 o
   5   0  13      547.38      476.11     26.93 o
   6   0  13        0.00       -3.52      3.52 o
   7   0  13       19.36       12.70      9.38 o
   8   0  13       52.30       49.60     10.81 o
   9   0  13       12.15        1.59      7.31 o
  10   0  13      162.66      149.45     18.44 o
  -9   1  13        7.09        2.43     12.08 o
  -8   1  13       38.25       43.26      6.73 o
  -7   1  13        2.11        4.15      4.46 o
  -6   1  13      563.18      560.88     14.54 o
  -5   1  13      242.53      243.75      8.02 o
  -4   1  13     1399.69     1331.57     26.26 o
  -3   1  13      123.97      110.28      4.55 o
  -2   1  13        6.48        2.16      1.80 o
  -1   1  13      628.44      729.45     10.41 o
   0   1  13      843.76      941.80     12.29 o
   1   1  13     1384.16     1489.64     19.01 o
   2   1  13     1424.36     1478.03     16.58 o
   3   1  13     1254.05     1329.66     17.50 o
   4   1  13        1.01       -0.80      2.39 o
   5   1  13      764.97      789.84     14.88 o
   6   1  13        2.93        1.99      3.44 o
   7   1  13      409.56      402.97     16.21 o
   8   1  13       21.38       31.06      7.40 o
   9   1  13      144.90      142.13     16.22 o
  10   1  13      169.46      155.17     18.44 o
  -9   2  13        0.02       23.21      9.54 o
  -8   2  13       27.57       23.55      9.45 o
  -7   2  13      638.75      663.80     19.56 o
  -6   2  13        7.30        2.79      3.51 o
  -5   2  13      575.61      559.69     14.12 o
  -4   2  13      949.95      942.21     15.96 o
  -3   2  13      589.69      598.22     11.34 o
  -2   2  13     1057.09     1057.80     18.69 o
  -1   2  13      564.66      584.49     10.85 o
   0   2  13      390.44      386.09      7.22 o
   1   2  13       78.83      104.32      4.93 o
   2   2  13        2.35        1.68      1.93 o
   3   2  13      434.45      497.65     10.64 o
   4   2  13      512.59      462.41     14.15 o
   5   2  13       26.69       18.91      4.16 o
   6   2  13      470.86      492.99     15.00 o
   7   2  13      161.16      159.03     11.22 o
   8   2  13       11.60       13.07      7.13 o
   9   2  13       34.68       32.68      9.32 o
  -8   3  13      197.89      207.73     15.44 o
  -7   3  13        2.32        8.89      5.83 o
  -6   3  13        5.99        1.77      4.80 o
  -5   3  13      138.38      150.11      9.18 o
  -4   3  13     1379.67     1322.31     29.88 o
  -3   3  13      684.38      665.76     13.81 o
  -2   3  13       28.72       29.80      2.96 o
  -1   3  13      431.71      446.91     10.24 o
   0   3  13      846.65      901.44     14.09 o
   1   3  13      106.47       95.91      4.19 o
   2   3  13       89.65       74.94      3.76 o
   3   3  13        0.32       -1.43      2.14 o
   4   3  13     1336.12     1441.32     31.35 o
   5   3  13      112.35      121.32     10.08 o
   6   3  13      393.54      377.95     13.26 o
   7   3  13        0.70        8.56      6.53 o
   8   3  13       61.37       42.70     13.51 o
   9   3  13       12.74       -5.38      7.18 o
  10   3  13       76.22       84.83     20.03 o
  -8   4  13       44.71       38.47     11.13 o
  -7   4  13        3.67        1.00      5.16 o
  -6   4  13       51.20       46.81      7.75 o
  -5   4  13       41.29       34.90      6.85 o
  -4   4  13      134.33      126.55     16.94 o
  -3   4  13      128.39      113.60      8.14 o
  -2   4  13      123.92      130.10      9.59 o
  -1   4  13        8.12       15.18      3.02 o
   0   4  13       52.56       45.60      4.59 o
   1   4  13      464.28      451.38     10.10 o
   2   4  13       27.01       28.72      4.05 o
   3   4  13      621.87      634.58     12.71 o
   4   4  13      145.59      160.05      6.00 o
   5   4  13      922.67      942.27     19.73 o
   6   4  13     1093.93     1187.53     35.58 o
   7   4  13      596.93      588.82     22.46 o
   8   4  13       96.81      100.79     17.49 o
   9   4  13       50.78       43.14      9.09 o
  10   4  13       13.42       31.69      9.41 o
  11   4  13      153.63      175.52     21.94 o
  -8   5  13       11.05       10.49      8.59 o
  -7   5  13      226.87      236.18     16.69 o
  -6   5  13       84.07       84.32      9.96 o
  -5   5  13       12.69       26.03      6.52 o
  -4   5  13      107.19       93.63      9.33 o
  -3   5  13        9.20       -1.17      3.96 o
  -2   5  13      252.38      261.14     12.80 o
  -1   5  13       34.80       43.44      4.46 o
   0   5  13       83.32       77.56      4.73 o
   1   5  13      133.52      132.07      5.61 o
   2   5  13        5.63        2.14      2.46 o
   3   5  13      164.24      214.75      8.57 o
   4   5  13     1015.41     1027.36     18.09 o
   5   5  13       87.74       77.48      5.76 o
   6   5  13        3.03        7.65      7.31 o
   7   5  13      186.89      185.53     13.60 o
   8   5  13      571.50      584.85     23.21 o
   9   5  13     1061.17     1038.30     56.28 o
  10   5  13      400.86      391.00     20.28 o
  11   5  13        1.88        8.11      8.71 o
  -7   6  13      578.25      584.74     33.70 o
  -6   6  13       92.20       80.35     10.00 o
  -5   6  13       16.13       15.96      6.11 o
  -4   6  13       32.30       30.68      6.75 o
  -3   6  13       13.70        4.80      7.63 o
  -2   6  13        8.60        1.91      4.04 o
  -1   6  13       10.84        3.17      5.02 o
   0   6  13     1420.43     1347.83     31.32 o
   1   6  13     1752.82     1734.91     44.03 o
   2   6  13      503.84      476.09     12.55 o
   3   6  13     1264.09     1198.63     30.71 o
   4   6  13       21.51       22.76      4.41 o
   5   6  13      730.68      697.95     16.41 o
   6   6  13      541.51      495.51     16.13 o
   7   6  13      761.35      728.63     45.63 o
   8   6  13      751.60      707.69     26.30 o
   9   6  13        0.00        0.34      7.00 o
  10   6  13       87.93       71.81     11.18 o
  11   6  13      225.97      302.39     27.66 o
  -6   7  13      209.47      194.91     20.99 o
  -5   7  13      123.91      108.68     11.34 o
  -4   7  13        4.85        5.01      5.25 o
  -3   7  13       98.61      103.24     10.00 o
  -2   7  13      459.00      467.21     15.58 o
  -1   7  13       80.55       72.40      7.18 o
   0   7  13        9.07        8.44      4.16 o
   1   7  13        1.15        5.00      5.57 o
   2   7  13       20.40       25.51      4.92 o
   3   7  13       69.42       65.20      5.51 o
   4   7  13       51.14       54.74      5.31 o
   5   7  13      275.42      281.22      9.98 o
   6   7  13       33.19       30.58      5.69 o
   7   7  13       12.14       28.43     12.40 o
   8   7  13        1.79        5.36      6.23 o
   9   7  13       21.44       24.70      7.75 o
  10   7  13       25.08       43.98      9.54 o
  -6   8  13       68.50       91.26     16.22 o
  -5   8  13      256.15      279.43     17.37 o
  -4   8  13       24.70       26.99      7.10 o
  -3   8  13       64.51       65.45      8.76 o
  -2   8  13       39.57       58.99      8.32 o
  -1   8  13      339.24      315.73     14.32 o
   0   8  13      256.52      289.37     12.97 o
   1   8  13      786.09      761.17     20.52 o
   2   8  13       14.27        9.96      4.34 o
   3   8  13        0.25       -3.24      3.24 o
   4   8  13      285.88      257.83     11.56 o
   5   8  13      514.06      505.04     16.86 o
   6   8  13        9.90       10.53      5.06 o
   7   8  13       31.29       30.35      7.47 o
   8   8  13       51.46       46.14      8.71 o
   9   8  13        0.93       -3.75      6.42 o
  10   8  13      106.81      150.61     14.82 o
  -5   9  13      106.51      146.58     19.08 o
  -4   9  13      104.15      123.05     12.34 o
  -3   9  13      422.19      450.08     33.39 o
  -2   9  13      980.26      946.94     30.69 o
  -1   9  13     1165.43     1139.15     34.06 o
   0   9  13      779.73      831.98     22.71 o
   1   9  13       18.63       13.49      4.94 o
   2   9  13       81.79       84.29     20.19 o
   3   9  13      918.70      883.53     23.89 o
   4   9  13      458.51      437.72     15.53 o
   5   9  13      129.90      153.75     10.57 o
   6   9  13       49.41       37.05      6.09 o
   7   9  13      226.10      208.19     12.55 o
   8   9  13        4.50        2.06      6.06 o
   9   9  13       34.55       53.67     11.76 o
  10   9  13      276.62      311.85     31.32 o
  -4  10  13      589.87      611.45     35.93 o
  -3  10  13      307.03      295.50     16.95 o
  -2  10  13      112.72      102.96     12.72 o
  -1  10  13       90.57       89.31     10.00 o
   0  10  13      223.20      214.38     23.37 o
   1  10  13      225.47      240.08     15.36 o
   2  10  13      112.00      119.30     11.76 o
   3  10  13      115.65       93.96      8.57 o
   4  10  13       34.77       34.29      5.88 o
   5  10  13       12.30        7.64      5.04 o
   6  10  13      133.31      120.24      9.91 o
   7  10  13        8.69       10.03      4.87 o
   8  10  13       85.50       81.76     11.18 o
   9  10  13       57.90       60.66     10.28 o
  -3  11  13        0.00        3.18      7.63 o
  -2  11  13      314.79      302.82     42.13 o
  -1  11  13        0.09       -4.33      5.34 o
   0  11  13       20.70       33.30      8.43 o
   1  11  13       43.36       29.89      9.86 o
   2  11  13        1.07        2.61     10.49 o
   3  11  13        2.99        2.31      5.08 o
   4  11  13       31.21       27.16      6.02 o
   5  11  13       69.01       72.71      8.22 o
   6  11  13      338.50      337.43     14.94 o
   7  11  13      198.75      185.84     12.46 o
   8  11  13      248.42      306.41     18.43 o
  -1  12  13        3.91        4.49     14.47 o
   0  12  13      305.82      347.86     26.07 o
   1  12  13        3.34        3.82      8.27 o
   2  12  13       52.80       59.14     13.04 o
   3  12  13      179.37      176.16     12.19 o
   4  12  13      245.66      229.19     13.84 o
   5  12  13      198.54      236.46     18.04 o
   6  12  13       34.25       36.66      7.52 o
   7  12  13      284.82      291.94     16.50 o
   2  13  13      304.96      320.19     25.76 o
   3  13  13       56.62       57.04      9.54 o
   4  13  13        4.72       10.44      9.53 o
   5  13  13      385.00      390.00     25.07 o
  -4  -9  14       18.07        9.22      6.07 o
  -3  -9  14       45.76       44.79      8.99 o
  -2  -9  14      355.21      366.61     18.88 o
  -1  -9  14       21.62       27.48      7.10 o
   0  -9  14      141.26      149.63     19.08 o
   1  -9  14       17.45       24.80     10.49 o
  -6  -8  14      471.89      524.25     23.56 o
  -5  -8  14      236.25      264.55     17.65 o
  -4  -8  14        9.68        6.44      5.61 o
  -3  -8  14        1.27        0.03     11.29 o
  -2  -8  14       25.48       17.65      6.51 o
  -1  -8  14      187.47      163.91     13.37 o
   0  -8  14       23.88       25.69      8.43 o
   1  -8  14      291.12      287.42     37.04 o
   2  -8  14       64.60       59.46     13.35 o
   3  -8  14       17.06        1.91      7.63 o
  -7  -7  14       33.68       31.05     10.17 o
  -6  -7  14        1.18       -1.43      5.62 o
  -5  -7  14       16.66        8.59     16.85 o
  -4  -7  14      216.75      245.44     14.83 o
  -3  -7  14      128.83      125.11     11.89 o
  -2  -7  14        0.99       -3.34      4.50 o
  -1  -7  14       20.90       22.31      6.28 o
   0  -7  14       54.24       55.53      8.43 o
   1  -7  14      224.11      244.32     14.28 o
   2  -7  14       11.34        4.77      5.17 o
   3  -7  14      409.05      413.36     27.03 o
   4  -7  14        0.35       -0.95      7.95 o
  -8  -6  14      132.94      151.40     14.28 o
  -7  -6  14        0.41        0.92      5.70 o
  -6  -6  14        0.81        8.03      5.73 o
  -5  -6  14      199.99      212.98     15.24 o
  -4  -6  14      357.35      358.52     17.29 o
  -3  -6  14        7.23       -6.36      6.36 o
  -2  -6  14      127.32      113.10     10.66 o
  -1  -6  14      548.55      513.29     20.32 o
   0  -6  14      339.28      336.73     25.12 o
   1  -6  14      108.35      103.71     10.11 o
   2  -6  14       11.71       10.01      5.19 o
   3  -6  14      904.53      844.77     51.35 o
   4  -6  14      219.76      180.61     19.71 o
   5  -6  14      393.99      415.90     27.03 o
  -8  -5  14       51.96       56.72     10.97 o
  -7  -5  14        3.94        3.62      9.70 o
  -6  -5  14       44.69       43.74      8.06 o
  -5  -5  14       11.91        7.23      5.28 o
  -4  -5  14      486.25      516.93     20.65 o
  -3  -5  14      880.56      855.09     28.04 o
  -2  -5  14      183.03      181.20     13.51 o
  -1  -5  14      233.84      209.82     30.05 o
   0  -5  14        4.63        0.41      4.48 o
   1  -5  14       87.82       99.73     10.65 o
   2  -5  14       18.79       12.22      8.90 o
   3  -5  14        9.70        9.77      5.34 o
   4  -5  14      157.57      155.17     17.17 o
   5  -5  14       14.17       15.90      7.95 o
   6  -5  14       12.72        5.09      7.95 o
  -8  -4  14        5.49       -1.07      5.70 o
  -7  -4  14       55.90       44.14      8.06 o
  -6  -4  14       22.88       27.91      6.96 o
  -5  -4  14       35.90       47.54      9.54 o
  -4  -4  14      219.98      218.57     13.43 o
  -3  -4  14       33.53       35.22      6.51 o
  -2  -4  14       95.02       94.45      9.31 o
  -1  -4  14       14.27       16.56      5.34 o
   0  -4  14      108.91       99.71      9.46 o
   1  -4  14      177.90      176.48     11.61 o
   2  -4  14       66.07       67.76      8.01 o
   3  -4  14      190.28      168.96     19.56 o
   4  -4  14        9.69       -5.06     12.40 o
   5  -4  14       75.58       88.71     13.04 o
   6  -4  14      421.17      449.93     27.66 o
   7  -4  14      412.88      456.28     28.62 o
  -9  -3  14      242.97      264.71     52.15 o
  -8  -3  14        3.03        0.84      5.73 o
  -7  -3  14      286.31      270.42     24.64 o
  -6  -3  14      108.83      111.23     13.67 o
  -5  -3  14       18.05       15.63      5.48 o
  -4  -3  14       32.06       23.35      9.22 o
  -3  -3  14      390.73      369.26     22.10 o
  -2  -3  14        1.15        7.00      7.31 o
  -1  -3  14       86.90       70.12      8.09 o
   0  -3  14        0.23       -3.47      3.47 o
   1  -3  14      285.61      272.94     15.26 o
   2  -3  14       55.24       69.41      8.25 o
   3  -3  14      208.86      187.73     13.83 o
   4  -3  14     1004.30     1043.60     61.21 o
   5  -3  14      641.80      650.50     23.85 o
   6  -3  14      222.89      250.56     19.71 o
   7  -3  14      126.90      127.19     16.53 o
   8  -3  14      115.95      105.88     16.22 o
  -9  -2  14        1.23       19.08     10.81 o
  -8  -2  14       31.22       21.94      6.97 o
  -7  -2  14      570.35      587.62     36.41 o
  -6  -2  14      434.44      400.69     25.44 o
  -5  -2  14       43.19       30.25      9.22 o
  -4  -2  14      169.20      164.05     10.64 o
  -3  -2  14       78.10       83.93     11.01 o
  -2  -2  14      628.15      663.11     18.33 o
  -1  -2  14      126.52      139.76      8.66 o
   0  -2  14      124.11      124.56      8.44 o
   1  -2  14     1160.07     1152.49     26.26 o
   2  -2  14      242.99      238.48     12.87 o
   3  -2  14     1319.73     1230.96     48.33 o
   4  -2  14        2.49       10.59      5.39 o
   5  -2  14        0.15       -7.86     17.33 o
   6  -2  14       93.66      111.31     20.99 o
   7  -2  14      681.43      694.76     34.34 o
   8  -2  14      470.24      453.74     27.98 o
  -9  -1  14      117.21      141.51     12.72 o
  -8  -1  14        0.12        4.38      3.88 o
  -7  -1  14        7.40       10.70      4.27 o
  -6  -1  14      476.71      481.93     16.57 o
  -5  -1  14      326.51      364.90     12.52 o
  -4  -1  14      314.10      294.23      9.35 o
  -3  -1  14        7.49        7.12      3.85 o
  -2  -1  14      570.51      536.96     11.88 o
  -1  -1  14        1.12        0.14      2.73 o
   0  -1  14       44.71       41.99      3.79 o
   1  -1  14      484.82      503.29     12.70 o
   2  -1  14       58.09       54.44      4.81 o
   3  -1  14     1148.06     1270.27     37.93 o
   4  -1  14      337.64      302.46     14.65 o
   5  -1  14        0.10       -4.34      4.34 o
   6  -1  14      600.95      649.75     27.35 o
   7  -1  14       42.09       49.90     20.51 o
   8  -1  14        6.06        2.86      7.63 o
   9  -1  14      126.90      133.86     17.49 o
  -9   0  14       36.60       37.28      8.69 o
  -8   0  14       96.97      121.57     12.62 o
  -7   0  14       12.86       12.94      4.68 o
  -6   0  14      531.90      575.64     16.51 o
  -5   0  14        0.03       -0.76      3.09 o
  -4   0  14       98.79      104.40      5.79 o
  -3   0  14      566.55      624.32     18.33 o
  -2   0  14       56.75       58.98      3.64 o
  -1   0  14      108.17      118.64      4.20 o
   0   0  14        3.21        2.25      2.17 o
   1   0  14      359.05      385.42      8.08 o
   2   0  14        5.78        2.76      2.61 o
   3   0  14      632.06      592.71     24.35 o
   4   0  14      440.26      405.61     13.47 o
   5   0  14        0.10       -2.96      4.44 o
   6   0  14        4.23        6.30      4.89 o
   7   0  14       63.92       78.04      9.82 o
   8   0  14        6.04       15.26      8.27 o
   9   0  14       85.66       95.39     14.94 o
  -8   1  14       84.53       80.97      9.89 o
  -7   1  14       67.51       83.74     15.04 o
  -6   1  14        0.31        4.70      3.55 o
  -5   1  14        0.02        2.68      3.19 o
  -4   1  14     1231.90     1204.12     23.53 o
  -3   1  14        8.80        9.10      2.44 o
  -2   1  14     1327.29     1409.35     22.07 o
  -1   1  14     1173.90     1155.82     17.26 o
   0   1  14       85.72       78.62      3.92 o
   1   1  14      213.57      218.47      6.69 o
   2   1  14       51.48       62.33      3.39 o
   3   1  14     3124.33     3302.78     38.80 o
   4   1  14     1166.34     1269.41     23.93 o
   5   1  14      202.32      183.37     10.02 o
   6   1  14      109.32      104.14      8.10 o
   7   1  14        5.26       -9.77     10.17 o
   8   1  14      202.66      216.54     25.12 o
  -8   2  14        2.01       14.94      8.90 o
  -7   2  14       12.00       19.61      6.40 o
  -6   2  14      123.38      126.49     11.18 o
  -5   2  14      175.73      155.86     13.78 o
  -4   2  14     2213.81     2127.98     49.66 o
  -3   2  14     3560.25     3414.95     56.75 o
  -2   2  14      307.28      277.61      9.58 o
  -1   2  14      131.06      121.15      8.77 o
   0   2  14      118.80      122.16      7.43 o
   1   2  14      350.35      387.19     12.94 o
   2   2  14     1338.86     1399.36     28.65 o
   3   2  14     2444.21     2602.97     43.45 o
   4   2  14       31.45       29.64      6.76 o
   5   2  14      472.64      520.18     15.84 o
   6   2  14       20.44       21.72      6.93 o
   7   2  14        0.06       -6.04     12.40 o
   8   2  14       81.43       84.58     18.44 o
   9   2  14       73.44       75.68     19.08 o
  -8   3  14      331.13      367.57     25.76 o
  -7   3  14       36.33       46.38      7.98 o
  -6   3  14      515.16      492.22     20.18 o
  -5   3  14      274.80      258.48     11.28 o
  -4   3  14       39.11       36.15      5.50 o
  -3   3  14      224.51      225.99     10.35 o
  -2   3  14       10.24       10.01      3.63 o
  -1   3  14      254.97      290.18      9.72 o
   0   3  14     1048.34     1054.76     24.53 o
   1   3  14     1013.41     1044.01     24.70 o
   2   3  14       21.61       16.89      4.34 o
   3   3  14      106.46      110.62      7.94 o
   4   3  14      145.19      157.22     13.90 o
   5   3  14      262.01      295.60     17.33 o
   6   3  14        0.02        2.58      4.10 o
   7   3  14        7.71        2.77      6.40 o
   8   3  14        1.50       -3.94      6.88 o
   9   3  14       33.87       30.07      9.16 o
  10   3  14        4.19       -8.73     13.99 o
  -8   4  14        8.51       11.45      8.59 o
  -7   4  14      101.90       95.90     10.89 o
  -6   4  14      154.91      141.26     12.40 o
  -5   4  14       28.43       23.77      6.40 o
  -4   4  14        0.39       -3.59      3.59 o
  -3   4  14        5.12        5.02      4.31 o
  -2   4  14      105.25       96.49      7.68 o
  -1   4  14      231.79      236.27      8.88 o
   0   4  14       31.43       28.08      4.05 o
   1   4  14        0.05        0.74      2.37 o
   2   4  14       58.67       74.50      6.84 o
   3   4  14        1.80        3.77      3.01 o
   4   4  14      482.30      481.49     12.74 o
   5   4  14       38.30       32.97      6.09 o
   6   4  14      317.45      304.44     13.83 o
   7   4  14        8.48        2.52      6.05 o
   8   4  14      119.12      136.11     13.06 o
   9   4  14      759.33      773.23     28.83 o
  10   4  14     1036.91     1126.97     46.42 o
  -7   5  14      153.04      158.03     18.76 o
  -6   5  14       77.02       68.06      9.44 o
  -5   5  14       64.30       73.46      9.33 o
  -4   5  14        3.35        0.75      4.80 o
  -3   5  14      344.54      337.16     13.06 o
  -2   5  14      451.93      468.73     15.34 o
  -1   5  14      403.10      375.78     13.21 o
   0   5  14       85.19       93.38      5.30 o
   1   5  14        2.74        6.67      2.68 o
   2   5  14     1048.18     1035.61     18.24 o
   3   5  14      341.29      295.23      8.32 o
   4   5  14      186.79      183.00      7.96 o
   5   5  14      263.10      257.18      9.38 o
   6   5  14      891.42      853.27     28.15 o
   7   5  14      982.76      974.86     31.44 o
   8   5  14      677.66      707.38     26.39 o
   9   5  14      169.24      156.26     14.36 o
  10   5  14      443.65      486.63     23.13 o
  -7   6  14        0.02        7.31      8.27 o
  -6   6  14       76.03       75.68     14.31 o
  -5   6  14        1.83       -2.40      4.74 o
  -4   6  14       71.27       67.84     16.85 o
  -3   6  14       68.67       59.39      7.87 o
  -2   6  14       74.72       62.08      6.95 o
  -1   6  14       25.62       30.24      5.56 o
   0   6  14      247.16      257.05     11.19 o
   1   6  14      154.74      177.15      8.34 o
   2   6  14        9.10        6.49      3.21 o
   3   6  14      265.84      228.23      8.98 o
   4   6  14      770.34      763.46     17.69 o
   5   6  14     1059.67     1018.84     21.66 o
   6   6  14      357.72      329.89     13.12 o
   7   6  14       53.28       45.25      8.55 o
   8   6  14      147.35      137.38     12.58 o
   9   6  14      770.50      737.21     28.15 o
  10   6  14      535.96      581.39     62.64 o
  -6   7  14      120.71      110.65     16.53 o
  -5   7  14      279.89      254.56     15.85 o
  -4   7  14        1.94        0.97      5.38 o
  -3   7  14      205.52      199.21     13.71 o
  -2   7  14      128.22      114.08      8.96 o
  -1   7  14      217.75      204.52     10.47 o
   0   7  14      320.07      311.49     18.63 o
   1   7  14      149.01      150.23     11.65 o
   2   7  14      153.71      144.81      8.94 o
   3   7  14     1033.40      916.00     20.29 o
   4   7  14       42.14       36.30      4.68 o
   5   7  14      258.63      245.31     15.25 o
   6   7  14        2.96        0.01      4.27 o
   7   7  14        3.56       -5.31      5.64 o
   8   7  14      230.70      234.13     23.53 o
   9   7  14       43.72       28.87      8.09 o
  10   7  14      138.77      155.38     14.98 o
  -5   8  14      488.58      458.51     29.89 o
  -4   8  14      320.53      324.12     17.52 o
  -3   8  14        2.98        4.29      5.62 o
  -2   8  14       49.29       51.64     13.04 o
  -1   8  14      815.53      798.30     22.22 o
   0   8  14       88.01       88.08      7.89 o
   1   8  14        0.74       -0.58      6.21 o
   2   8  14        0.08        3.25      5.56 o
   3   8  14       79.34       75.28      7.70 o
   4   8  14      355.52      335.14     13.47 o
   5   8  14       15.11       16.79      5.27 o
   6   8  14      158.55      157.88     10.81 o
   7   8  14       10.15       11.61      6.29 o
   8   8  14       31.65       35.15      8.69 o
   9   8  14      117.16      116.58     15.90 o
  10   8  14       37.97       50.03     10.45 o
  -4   9  14      577.86      569.48     33.70 o
  -3   9  14       61.12       54.20      8.99 o
  -2   9  14       33.21       29.39      6.97 o
  -1   9  14       50.22       49.82      7.86 o
   0   9  14      182.81      199.37     16.86 o
   1   9  14      894.64      928.86     24.37 o
   2   9  14      615.06      600.64     44.67 o
   3   9  14      248.68      261.72     12.30 o
   4   9  14       11.52       14.07      5.15 o
   5   9  14       60.06       57.26      7.36 o
   6   9  14       85.75       93.49      9.07 o
   7   9  14       38.13       34.91      6.49 o
   8   9  14      313.39      294.38     17.70 o
   9   9  14       21.95       16.84     10.65 o
  -3  10  14       80.52       58.89      9.55 o
  -2  10  14        0.67       -5.34      5.34 o
  -1  10  14      544.75      509.29     21.24 o
   0  10  14      400.24      387.09     17.97 o
   1  10  14      390.31      395.26     19.56 o
   2  10  14      111.94      121.03     12.44 o
   3  10  14      533.79      495.55     19.67 o
   4  10  14      872.17      861.10     36.21 o
   5  10  14      274.37      274.12     13.25 o
   6  10  14        6.14       -0.32      4.87 o
   7  10  14       44.01       45.59     11.36 o
   8  10  14       36.06       38.78      9.54 o
   9  10  14      100.85      113.09     13.26 o
  -2  11  14       45.96       62.11     20.99 o
  -1  11  14       47.32       55.14      9.21 o
   0  11  14       72.15       90.62     15.26 o
   1  11  14       57.53       77.58     13.99 o
   2  11  14      208.61      176.15     25.91 o
   3  11  14       45.70       46.06     12.21 o
   4  11  14      103.07      115.72     10.16 o
   5  11  14        0.04        4.60      8.05 o
   6  11  14      156.56      159.05     11.67 o
   7  11  14       94.07       88.62      9.33 o
   8  11  14        3.59       18.27      8.00 o
   0  12  14        0.96       -3.82      7.63 o
   1  12  14        0.82       -0.95      7.31 o
   2  12  14        4.98        5.09      8.27 o
   3  12  14        7.15        2.59      5.14 o
   4  12  14       36.52       56.28      7.96 o
   5  12  14       76.93       74.49      8.94 o
   6  12  14       60.58       66.70     11.03 o
  -5  -8  15       40.42       54.88      9.41 o
  -4  -8  15       22.85       25.51      9.22 o
  -3  -8  15        9.73        2.23      8.59 o
  -2  -8  15      227.97      270.92     17.27 o
  -1  -8  15       76.72       64.22      9.44 o
   0  -8  15       64.34       48.50      8.77 o
   1  -8  15      135.28      125.70     12.46 o
   2  -8  15      384.23      437.21     29.25 o
  -6  -7  15        4.59       16.65     10.49 o
  -5  -7  15        1.53        6.47      5.51 o
  -4  -7  15       29.17       19.90      6.51 o
  -3  -7  15       11.02        9.86      7.95 o
  -2  -7  15       10.48        8.11      5.85 o
  -1  -7  15      112.68      133.92     20.35 o
   0  -7  15       33.13       41.76      7.60 o
   1  -7  15        0.02       -3.56      4.71 o
   2  -7  15       87.26       84.24     10.21 o
   3  -7  15       69.29       50.24     12.08 o
  -7  -6  15        1.77       -3.43      5.73 o
  -6  -6  15        2.62        5.35     14.15 o
  -5  -6  15        1.80        6.04      5.62 o
  -4  -6  15       45.64       49.46      8.31 o
  -3  -6  15      427.01      415.51     18.97 o
  -2  -6  15      380.11      327.50     18.76 o
  -1  -6  15      182.85      202.31     24.32 o
   0  -6  15        1.66        4.55      5.16 o
   1  -6  15       81.36       83.33      9.78 o
   2  -6  15       19.34       24.23      6.85 o
   3  -6  15      203.55      211.45     20.99 o
   4  -6  15      164.37      158.03     18.76 o
   5  -6  15        1.62        2.54      7.95 o
  -7  -5  15       15.63       20.72      7.18 o
  -6  -5  15        0.21        1.06      5.61 o
  -5  -5  15      249.58      232.59     14.24 o
  -4  -5  15       32.25       35.14     15.10 o
  -3  -5  15        0.30       -1.40      7.31 o
  -2  -5  15       75.57       79.17      9.44 o
  -1  -5  15      965.27     1008.91     63.75 o
   0  -5  15      566.11      511.32     20.27 o
   1  -5  15      110.79      104.66     10.21 o
   2  -5  15        3.84        5.55      5.25 o
   3  -5  15       64.46       55.94      8.20 o
   4  -5  15      166.62      160.26     17.81 o
   5  -5  15       27.30       33.70      9.86 o
   6  -5  15      350.71      378.06     26.71 o
  -8  -4  15       21.77       26.22     21.14 o
  -7  -4  15      165.20      157.20     13.48 o
  -6  -4  15       56.32       58.56      8.83 o
  -5  -4  15      255.94      247.70     14.26 o
  -4  -4  15      398.44      359.13     16.84 o
  -3  -4  15       54.88       58.28      8.15 o
  -2  -4  15       40.44       48.33     11.13 o
  -1  -4  15      218.67      218.53     13.45 o
   0  -4  15      223.61      214.36     12.54 o
   1  -4  15      241.71      237.08     13.08 o
   2  -4  15       93.88       95.80      9.73 o
   3  -4  15       33.00       30.81      6.79 o
   4  -4  15       65.95       44.76      7.96 o
   5  -4  15      175.36      217.17     20.67 o
   6  -4  15       34.17       48.33     11.13 o
   7  -4  15        5.66        3.82      8.59 o
  -8  -3  15        3.59       -3.66      5.83 o
  -7  -3  15       35.31       19.88      7.06 o
  -6  -3  15        3.90       10.43      5.61 o
  -5  -3  15        3.42       -2.88      4.25 o
  -4  -3  15      367.03      375.23     16.93 o
  -3  -3  15     1062.24      974.06     30.52 o
  -2  -3  15       94.26      102.49      9.46 o
  -1  -3  15      534.36      565.96     45.47 o
   0  -3  15      362.61      337.44     15.25 o
   1  -3  15      356.96      331.48     15.17 o
   2  -3  15      483.84      463.17     28.94 o
   3  -3  15       57.99       60.10      8.55 o
   4  -3  15        1.54       -8.52      9.86 o
   5  -3  15       57.33       48.94     13.83 o
   6  -3  15      422.31      399.05     25.12 o
   7  -3  15      300.24      327.83     23.85 o
  -8  -2  15      742.78      723.62     52.94 o
  -7  -2  15        2.67       12.69      7.15 o
  -6  -2  15      440.38      452.10     19.10 o
  -5  -2  15      134.90      123.95     21.62 o
  -4  -2  15      457.95      498.40     19.24 o
  -3  -2  15      151.59      158.66     11.53 o
  -2  -2  15      426.29      388.44     16.42 o
  -1  -2  15       79.11       73.22      9.86 o
   0  -2  15        8.40        8.48      4.86 o
   1  -2  15       18.55       14.52      7.47 o
   2  -2  15        3.07        0.07      4.45 o
   3  -2  15      327.20      295.52     31.80 o
   4  -2  15      439.05      429.68     23.37 o
   5  -2  15      782.00      800.13     27.24 o
   6  -2  15      204.37      194.43     25.12 o
   7  -2  15       82.04       99.21     14.63 o
   8  -2  15       46.23       55.33     12.72 o
  -8  -1  15      612.24      582.88     23.38 o
  -7  -1  15      336.63      364.31     14.61 o
  -6  -1  15       39.30       50.50     10.17 o
  -5  -1  15        2.43        5.95      5.11 o
  -4  -1  15       13.07       10.77      5.41 o
  -3  -1  15      190.08      189.46     11.68 o
  -2  -1  15     1624.99     1701.38     44.05 o
  -1  -1  15       22.71       24.78      3.75 o
   0  -1  15        4.71       -1.72      2.88 o
   1  -1  15       93.66      109.69     15.58 o
   2  -1  15       40.78       34.11      6.30 o
   3  -1  15       76.68       67.42     11.13 o
   4  -1  15        2.56        6.89      5.12 o
   5  -1  15      134.07      141.91     25.28 o
   6  -1  15       50.84       29.55      7.44 o
   7  -1  15        3.52       -5.95     15.90 o
   8  -1  15       41.07       21.94      9.54 o
  -8   0  15        1.01       17.81      8.59 o
  -7   0  15        3.12        3.42      3.83 o
  -6   0  15      254.90      260.91     11.25 o
  -5   0  15      103.24      101.47      6.73 o
  -4   0  15      701.86      673.44     15.91 o
  -3   0  15      227.85      249.23      9.67 o
  -2   0  15      108.83      127.63      9.82 o
  -1   0  15      810.84      840.71     41.34 o
   0   0  15      375.15      369.24     21.78 o
   1   0  15      152.60      153.99      9.65 o
   2   0  15       18.99       28.19      5.97 o
   3   0  15       43.72       58.86      7.48 o
   4   0  15      131.48      130.51     10.54 o
   5   0  15       38.38       41.13      7.51 o
   6   0  15        0.01       -7.35     14.79 o
   7   0  15      146.57      156.12     22.26 o
  -8   1  15       50.69       67.09     13.04 o
  -7   1  15       10.39       16.40      7.31 o
  -6   1  15      174.66      141.75      9.46 o
  -5   1  15       11.00        9.62      4.63 o
  -4   1  15      449.95      447.49     17.04 o
  -3   1  15      957.73      960.17     23.54 o
  -2   1  15      611.65      544.33     16.02 o
  -1   1  15      623.96      597.38     14.02 o
   0   1  15       72.59       56.05      4.78 o
   1   1  15      276.12      302.64     11.79 o
   2   1  15     1344.90     1393.48     30.47 o
   3   1  15      629.88      647.37     38.63 o
   4   1  15        3.02       11.13     13.04 o
   5   1  15      366.31      336.41     28.62 o
   6   1  15      142.06      117.65     19.71 o
   7   1  15       72.65       50.24     17.17 o
   8   1  15        9.60        7.00     14.63 o
  -8   2  15       54.99       55.33     12.40 o
  -7   2  15      248.26      256.07     15.03 o
  -6   2  15      181.37      178.21     13.21 o
  -5   2  15      575.17      551.48     17.21 o
  -4   2  15       34.10       29.62      7.71 o
  -3   2  15       14.36       18.11      4.75 o
  -2   2  15      129.13      131.58     10.51 o
  -1   2  15      728.45      750.72     19.76 o
   0   2  15       72.17       71.60      6.54 o
   1   2  15       14.25       19.18      4.50 o
   2   2  15      911.71      930.62     19.21 o
   3   2  15       66.93       82.92      5.72 o
   4   2  15      463.01      499.20     15.51 o
   5   2  15      133.51      133.32     12.23 o
   6   2  15      564.12      620.36     38.47 o
   7   2  15       53.31       56.28     16.53 o
   8   2  15      113.30      138.32     21.94 o
   9   2  15      104.65       86.17     20.35 o
  -7   3  15        1.67        0.64      7.00 o
  -6   3  15       47.32       52.20      8.20 o
  -5   3  15        3.14        1.90      4.28 o
  -4   3  15      415.98      407.13     14.33 o
  -3   3  15       54.78       59.38      6.61 o
  -2   3  15      400.89      391.37     13.59 o
  -1   3  15      254.28      236.61     10.49 o
   0   3  15       37.10       30.83      4.35 o
   1   3  15      411.53      408.32     13.78 o
   2   3  15       41.79       55.34      6.17 o
   3   3  15        1.40        0.36      3.70 o
   4   3  15       90.09       91.39      7.50 o
   5   3  15      345.73      347.76     17.25 o
   6   3  15      545.33      597.62     25.91 o
   7   3  15        0.67        4.45     12.40 o
   8   3  15      174.84      198.90     27.03 o
   9   3  15       76.88       91.57     20.99 o
  -7   4  15      191.39      181.56     20.35 o
  -6   4  15       11.75       14.24      6.02 o
  -5   4  15       79.02       73.07     11.45 o
  -4   4  15       21.62       16.50      4.94 o
  -3   4  15      938.30      827.25     22.13 o
  -2   4  15       24.67       27.83      5.44 o
  -1   4  15        0.01       -1.96      5.93 o
   0   4  15      138.60      121.45      8.11 o
   1   4  15     1041.03     1047.87     21.84 o
   2   4  15      135.32      138.81      7.53 o
   3   4  15        7.41        1.94      4.73 o
   4   4  15       51.06       50.40      5.18 o
   5   4  15        8.86        6.49      4.04 o
   6   4  15      144.75      153.25      9.88 o
   7   4  15      316.93      303.10     23.21 o
   8   4  15       20.36       13.62     14.15 o
   9   4  15      242.91      270.03     17.80 o
  10   4  15        3.10       -8.29      8.29 o
  -7   5  15       18.91       11.45      9.22 o
  -6   5  15      155.98      170.11     27.03 o
  -5   5  15       62.51       63.60      8.83 o
  -4   5  15      643.28      593.17     22.56 o
  -3   5  15      690.13      647.92     19.35 o
  -2   5  15       73.45       59.21      6.77 o
  -1   5  15      302.71      313.58     12.44 o
   0   5  15      322.76      341.69     12.94 o
   1   5  15       10.19       16.56      4.45 o
   2   5  15      364.72      380.22     11.42 o
   3   5  15     1469.47     1444.16     27.94 o
   4   5  15       71.67       60.84      5.60 o
   5   5  15      452.76      493.95     15.10 o
   6   5  15      100.43       90.37     19.24 o
   7   5  15        0.90        0.15      8.74 o
   8   5  15      102.79       81.79     10.82 o
   9   5  15      468.34      495.09     23.07 o
  10   5  15      589.55      605.73     34.98 o
  -6   6  15      181.54      219.08     22.58 o
  -5   6  15        8.59        1.53      5.65 o
  -4   6  15        2.60        0.86      9.86 o
  -3   6  15       30.28       15.54     11.45 o
  -2   6  15      189.45      182.93     11.02 o
  -1   6  15      169.89      146.56      9.76 o
   0   6  15      533.28      511.06     16.14 o
   1   6  15        0.06        1.01      4.11 o
   2   6  15      130.52      114.66      8.18 o
   3   6  15       24.89       18.06      4.02 o
   4   6  15      338.68      324.68     10.94 o
   5   6  15      151.64      125.18      7.63 o
   6   6  15      320.40      307.55     18.79 o
   7   6  15      277.35      282.25     23.85 o
   8   6  15      449.49      471.41     21.77 o
   9   6  15      478.55      497.17     23.12 o
  10   6  15      159.48      168.95     15.73 o
  -5   7  15       72.89       44.20     12.72 o
  -4   7  15      325.57      333.17     17.52 o
  -3   7  15      122.72      139.39     12.13 o
  -2   7  15      156.96      144.68     11.99 o
  -1   7  15      316.35      309.26     13.07 o
   0   7  15      173.49      196.57     23.10 o
   1   7  15      182.31      162.78      9.92 o
   2   7  15        0.08       -5.48      5.48 o
   3   7  15       20.99       16.63      4.63 o
   4   7  15      103.50      102.13      8.64 o
   5   7  15      301.64      279.98     20.27 o
   6   7  15      335.36      339.61     14.24 o
   7   7  15       80.79       90.53     11.11 o
   8   7  15       52.72       67.79     10.45 o
   9   7  15        7.36       -1.35      7.35 o
  10   7  15      139.75      175.84     24.80 o
  -5   8  15        1.39       -6.68      7.63 o
  -4   8  15       21.85       21.62     10.65 o
  -3   8  15      543.81      524.01     22.03 o
  -2   8  15      215.99      224.25     20.19 o
  -1   8  15      262.09      246.17     15.60 o
   0   8  15      427.08      442.00     17.38 o
   1   8  15      612.25      637.69     19.14 o
   2   8  15      212.12      197.32     14.82 o
   3   8  15      246.69      251.93     12.03 o
   4   8  15        7.39        3.91      4.58 o
   5   8  15      119.89      122.70      9.54 o
   6   8  15      256.01      261.60     12.79 o
   7   8  15      284.58      273.24     19.24 o
   8   8  15       45.20       47.30      9.69 o
   9   8  15      114.91      120.55     13.85 o
  -4   9  15       28.17       49.92     13.04 o
  -3   9  15      307.12      344.12     21.30 o
  -2   9  15       36.22       33.47      7.64 o
  -1   9  15      755.93      707.09     31.00 o
   0   9  15      779.14      756.26     21.94 o
   1   9  15      142.51      150.92     13.60 o
   2   9  15       85.40       65.49     10.15 o
   3   9  15       53.83       66.05      7.75 o
   4   9  15      769.96      771.79     22.63 o
   5   9  15      860.36      814.35     23.58 o
   6   9  15      641.23      604.63     23.27 o
   7   9  15       88.64       96.07      9.31 o
   8   9  15        2.24       18.66     16.85 o
   9   9  15      119.69      109.92     24.64 o
  -3  10  15      124.31       82.04     15.26 o
  -2  10  15        3.46       10.18      6.61 o
  -1  10  15      473.81      462.53     21.14 o
   0  10  15        0.52        1.27      5.25 o
   1  10  15       94.71      108.91     12.08 o
   2  10  15      276.41      294.43     17.42 o
   3  10  15      173.66      171.17     11.59 o
   4  10  15      229.44      217.53     13.09 o
   5  10  15        0.99        5.43      5.08 o
   6  10  15      128.88      112.30     12.38 o
   7  10  15       31.43       38.76      7.40 o
   8  10  15      232.36      253.37     18.83 o
  -1  11  15       56.22       60.11      9.78 o
   0  11  15      442.21      393.96     27.35 o
   1  11  15       66.38       52.78     12.72 o
   2  11  15      129.77      159.30     15.74 o
   3  11  15       23.79       47.64      7.50 o
   4  11  15        6.30        4.84      8.45 o
   5  11  15       82.28      103.82      9.81 o
   6  11  15       94.62      104.04     10.04 o
   7  11  15      116.85      119.30     10.63 o
   1  12  15       10.78       -6.68      7.63 o
   2  12  15       30.74       15.26      8.90 o
   3  12  15      341.05      347.42     22.53 o
   4  12  15       43.72       45.79      7.94 o
   5  12  15       96.81      115.07     16.48 o
  -2  -8  16        1.24        2.71      5.96 o
  -1  -8  16        0.00       -5.11      5.11 o
  -5  -7  16       57.70       51.31      9.00 o
  -4  -7  16        0.27        0.71      5.72 o
  -3  -7  16        6.39        4.61      5.62 o
  -2  -7  16      128.53      108.61     15.90 o
  -1  -7  16      187.56      169.80     26.55 o
   0  -7  16       28.43       29.33      7.41 o
   1  -7  16        0.20       -5.41      5.41 o
   2  -7  16      371.16      456.92     29.25 o
  -6  -6  16       19.37       27.55     11.45 o
  -5  -6  16       16.83       12.76      6.79 o
  -4  -6  16        4.52        6.52      5.62 o
  -3  -6  16       81.92       64.32      8.92 o
  -2  -6  16       29.95       25.60      7.19 o
  -1  -6  16      388.51      395.02     63.12 o
   0  -6  16      401.31      406.63     20.51 o
   1  -6  16      284.10      248.98     14.82 o
   2  -6  16      188.18      178.92     13.79 o
   3  -6  16        0.58        8.59      7.95 o
   4  -6  16      349.97      345.63     25.12 o
  -6  -5  16        0.01       -4.67      5.25 o
  -5  -5  16        2.56        6.06      5.96 o
  -4  -5  16        0.09        2.81      5.72 o
  -3  -5  16      155.55      164.32     26.55 o
  -2  -5  16      191.97      194.02     18.12 o
  -1  -5  16       50.60       43.87      7.96 o
   0  -5  16       89.24       75.36      9.31 o
   1  -5  16      112.30      109.76     11.92 o
   2  -5  16       17.38       17.29      6.38 o
   3  -5  16       69.56       53.69      8.64 o
   4  -5  16       96.30      115.74     15.90 o
   5  -5  16       15.20       24.17     10.17 o
  -7  -4  16        7.20       -2.49      5.61 o
  -6  -4  16        0.03        0.16      5.40 o
  -5  -4  16       32.17       34.50     20.03 o
  -4  -4  16       54.02       56.76     11.45 o
  -3  -4  16        8.03       -3.18      7.00 o
  -2  -4  16      152.38      140.86     17.81 o
  -1  -4  16      535.30      514.50     29.73 o
   0  -4  16      330.26      309.29     15.44 o
   1  -4  16      206.16      209.69     12.81 o
   2  -4  16      348.99      364.29     23.05 o
   3  -4  16        6.97        6.95     11.29 o
   4  -4  16        2.19       -8.21      9.38 o
   5  -4  16        7.03        4.45      7.63 o
   6  -4  16        0.09       -2.54      7.00 o
  -7  -3  16      109.57      125.54     22.42 o
  -6  -3  16       35.12       40.24      8.06 o
  -5  -3  16      168.99      176.70     13.34 o
  -4  -3  16      204.16      216.03     21.30 o
  -3  -3  16     1604.21     1538.59     46.26 o
  -2  -3  16       64.30       52.25      9.54 o
  -1  -3  16      314.21      308.83     28.62 o
   0  -3  16      548.03      524.83     20.22 o
   1  -3  16       13.74        9.95      7.95 o
   2  -3  16      115.56      111.01     10.54 o
   3  -3  16       57.51       67.62      8.94 o
   4  -3  16       18.97       19.15      6.64 o
   5  -3  16       11.57       12.55     10.97 o
   6  -3  16        0.22       13.04      7.95 o
   7  -3  16       36.88       30.52     10.81 o
  -7  -2  16      277.20      302.51     49.29 o
  -6  -2  16      229.72      239.36     14.24 o
  -5  -2  16      157.47      156.62     12.36 o
  -4  -2  16      534.24      538.05     21.46 o
  -3  -2  16       76.88       58.41      8.17 o
  -2  -2  16      548.45      579.64     34.50 o
  -1  -2  16      515.81      560.90     32.43 o
   0  -2  16      311.49      323.55     26.71 o
   1  -2  16      377.03      381.24     24.32 o
   2  -2  16      223.41      186.61     22.10 o
   3  -2  16        2.02        4.88      5.02 o
   4  -2  16        0.66        7.29      5.34 o
   5  -2  16        0.36       -0.27      5.59 o
   6  -2  16      117.50      126.23     12.34 o
   7  -2  16       14.15       20.67      8.90 o
  -7  -1  16       18.65       16.22      9.54 o
  -6  -1  16      153.32      161.21     19.08 o
  -5  -1  16        0.00       -2.29      5.03 o
  -4  -1  16      538.64      518.43     24.17 o
  -3  -1  16      486.88      470.81     18.32 o
  -2  -1  16      167.32      175.22     11.35 o
  -1  -1  16        0.88       -6.68      9.22 o
   0  -1  16       30.43       28.36      6.11 o
   1  -1  16      521.88      548.09     35.14 o
   2  -1  16     1228.78     1227.54     45.31 o
   3  -1  16       28.77       18.37      6.13 o
   4  -1  16       10.81        5.29      5.46 o
   5  -1  16        8.17       -6.04     12.72 o
   6  -1  16        1.20        4.45     13.35 o
  -8   0  16        1.97        7.95      7.95 o
  -7   0  16       11.54       12.72      9.22 o
  -6   0  16      411.65      378.24     20.83 o
  -5   0  16      327.06      330.30     34.34 o
  -4   0  16       96.82       64.55     13.35 o
  -3   0  16        0.53       -3.18      7.63 o
  -2   0  16       52.20       57.55     13.67 o
  -1   0  16      218.31      218.76     22.26 o
   0   0  16      218.90      193.32     21.30 o
   1   0  16      485.31      484.58     31.16 o
   2   0  16       72.70       66.77     15.58 o
   3   0  16      154.64      147.54     21.30 o
   4   0  16       43.72       29.25     14.63 o
   5   0  16        4.17        3.50     12.08 o
   6   0  16      725.61      787.61     44.20 o
   7   0  16       88.60      102.70     20.35 o
  -7   1  16       45.83       46.11     10.81 o
  -6   1  16        3.13        2.03      4.06 o
  -5   1  16        3.09        6.01      4.24 o
  -4   1  16        5.34        7.02      4.24 o
  -3   1  16       38.74       31.44      5.22 o
  -2   1  16        0.25        1.96      4.52 o
  -1   1  16       53.63       48.33     13.67 o
   0   1  16      103.77       82.67     16.85 o
   1   1  16      119.51      128.78     19.08 o
   2   1  16        2.33        6.36     11.45 o
   3   1  16      317.79      358.99     29.25 o
   4   1  16      980.38      941.50     47.70 o
   5   1  16     1245.41     1295.72     60.10 o
   6   1  16       47.50       20.03     13.99 o
   7   1  16        6.78       14.31     15.58 o
   8   1  16       32.35       38.79     17.49 o
  -7   2  16       57.53       65.82     12.40 o
  -6   2  16       25.04       13.19      6.06 o
  -5   2  16       26.36       29.12      5.69 o
  -4   2  16       11.30       17.31      4.85 o
  -3   2  16        0.35        1.45      3.95 o
  -2   2  16       77.67       65.07      6.51 o
  -1   2  16       29.85       18.70      5.48 o
   0   2  16      152.85      143.15     10.69 o
   1   2  16      163.81      150.45     10.30 o
   2   2  16      620.35      667.59     33.70 o
   3   2  16      403.70      382.20     28.94 o
   4   2  16        1.65        3.18     13.35 o
   5   2  16      279.96      292.85     28.94 o
   6   2  16        7.18        1.91     12.72 o
   7   2  16      337.96      365.03     31.48 o
   8   2  16      359.42      352.31     32.43 o
   9   2  16     1117.41     1240.40     62.32 o
  -7   3  16        9.09        6.68      8.27 o
  -6   3  16       10.82       11.27      9.22 o
  -5   3  16       34.51       38.52      9.15 o
  -4   3  16      181.74      184.02     10.37 o
  -3   3  16       80.96       89.41      7.79 o
  -2   3  16        5.36        6.51      4.33 o
  -1   3  16      271.57      245.87     10.68 o
   0   3  16      367.76      383.68     13.49 o
   1   3  16      384.62      347.15     15.76 o
   2   3  16      573.92      540.11     20.40 o
   3   3  16      270.94      259.84     10.60 o
   4   3  16       17.28        9.43      5.65 o
   5   3  16        3.88       -8.59     12.72 o
   6   3  16      247.44      273.45     28.94 o
   7   3  16       26.34       25.44     15.90 o
   8   3  16      148.17      107.16     20.99 o
   9   3  16      317.96      384.74     34.02 o
  -7   4  16        5.34       21.62      9.86 o
  -6   4  16      153.83      129.41     16.85 o
  -5   4  16       67.13       71.55      9.10 o
  -4   4  16      109.25       97.52     10.44 o
  -3   4  16      533.24      484.36     16.19 o
  -2   4  16       14.16       13.87      4.68 o
  -1   4  16        9.10        9.14      4.23 o
   0   4  16      151.16      151.66     15.81 o
   1   4  16        0.27        1.42      3.53 o
   2   4  16        5.49        8.97      4.01 o
   3   4  16      257.50      270.31     11.26 o
   4   4  16       41.15       39.93      5.69 o
   5   4  16       59.23       63.70      8.79 o
   6   4  16        0.06        0.34      5.56 o
   7   4  16       38.40       40.31      8.88 o
   8   4  16        8.01        5.98      8.04 o
   9   4  16       10.42        7.00     15.58 o
  -6   5  16       34.47       45.79     11.45 o
  -5   5  16       26.80       21.14     12.56 o
  -4   5  16       80.79       80.55     10.02 o
  -3   5  16      267.75      274.64     12.35 o
  -2   5  16      800.02      827.46     22.55 o
  -1   5  16      594.98      596.56     18.75 o
   0   5  16      236.60      247.59     11.30 o
   1   5  16      338.26      323.37     12.53 o
   2   5  16      421.37      378.27     17.48 o
   3   5  16        0.11       -1.52      4.26 o
   4   5  16       57.39       48.68      7.56 o
   5   5  16        7.68       12.47      5.20 o
   6   5  16       13.92        5.18      6.51 o
   7   5  16       66.13       64.86     12.24 o
   8   5  16      414.91      415.42     20.78 o
   9   5  16      289.85      295.88     28.46 o
  -6   6  16      128.46      139.27     18.44 o
  -5   6  16        4.63        6.36      7.95 o
  -4   6  16      249.99      236.92     19.08 o
  -3   6  16      504.47      518.16     21.00 o
  -2   6  16      332.52      315.98     13.38 o
  -1   6  16      247.92      260.37     12.10 o
   0   6  16      926.54      968.84     28.03 o
   1   6  16      201.81      209.95     10.62 o
   2   6  16      116.52      118.22      8.43 o
   3   6  16       31.55       28.98      8.46 o
   4   6  16       85.12       95.82      8.28 o
   5   6  16       89.27       82.90      8.00 o
   6   6  16      155.70      154.27     12.65 o
   7   6  16        3.93        0.24      6.51 o
   8   6  16        7.54       10.43      7.61 o
   9   6  16       91.08       82.11     12.15 o
  -5   7  16      385.92      416.22     28.30 o
  -4   7  16       30.21       38.52      8.06 o
  -3   7  16        3.20       -0.91      5.04 o
  -2   7  16       83.95       68.56      8.99 o
  -1   7  16      119.41      126.12      9.51 o
   0   7  16      253.08      273.53     12.44 o
   1   7  16      357.80      326.10     18.32 o
   2   7  16      152.93      169.89     13.89 o
   3   7  16       54.83       68.34      9.44 o
   4   7  16      569.47      598.27     19.05 o
   5   7  16       11.84        6.85      4.82 o
   6   7  16       90.38       86.40      8.45 o
   7   7  16        1.47        2.23      6.40 o
   8   7  16        1.13        7.39      7.36 o
   9   7  16       56.40       59.34     13.35 o
  -4   8  16        2.59       -2.54      7.95 o
  -3   8  16        0.04        2.12      5.96 o
  -2   8  16       41.92       66.95      9.38 o
  -1   8  16       41.61       50.47      7.26 o
   0   8  16       41.30       43.42      6.70 o
   1   8  16      534.80      505.11     21.67 o
   2   8  16      214.39      193.63     15.13 o
   3   8  16       48.72       57.11      7.15 o
   4   8  16       93.46       86.78      8.59 o
   5   8  16      606.79      549.66     21.47 o
   6   8  16        3.17        9.16      5.38 o
   7   8  16       60.23       57.93     10.00 o
   8   8  16      171.65      174.99     15.51 o
   9   8  16      277.87      321.89     35.61 o
  -3   9  16       17.86       10.49      8.59 o
  -2   9  16       76.67       85.17     11.13 o
  -1   9  16      162.59      160.79     13.15 o
   0   9  16        4.19        3.63      5.10 o
   1   9  16      144.26      132.99     13.13 o
   2   9  16      539.42      577.99     24.45 o
   3   9  16      138.59      157.26     12.32 o
   4   9  16      138.77      134.37     10.41 o
   5   9  16       61.18       71.42      8.23 o
   6   9  16        1.16       -2.36      5.07 o
   7   9  16       99.11      116.75     10.24 o
   8   9  16      200.88      202.10     35.29 o
  -2  10  16       97.90       87.45     11.13 o
  -1  10  16        8.10        1.63      6.18 o
   0  10  16      414.46      386.33     27.03 o
   1  10  16      176.59      177.72     19.08 o
   2  10  16       70.71       48.92      9.99 o
   3  10  16        4.88       13.42     10.78 o
   4  10  16      272.96      273.73     13.99 o
   5  10  16      267.62      250.90     13.98 o
   6  10  16      221.34      226.25     14.07 o
   7  10  16       62.57       55.56      8.34 o
   0  11  16      866.33      880.14     44.52 o
   1  11  16       78.81       86.17     15.26 o
   2  11  16       44.10       50.21     10.16 o
   3  11  16      211.15      198.15     16.70 o
   4  11  16      189.97      200.88     13.30 o
   5  11  16      294.07      345.47     16.30 o
   6  11  16       25.84       26.54      7.24 o
  -3  -7  17      518.27      529.16     23.43 o
  -2  -7  17       19.56       23.68      7.28 o
  -1  -7  17       31.71       21.87      7.53 o
   0  -7  17       63.82       51.95     12.56 o
  -5  -6  17      238.16      297.49     30.05 o
  -4  -6  17       83.31      101.54     11.50 o
  -3  -6  17      340.56      297.27     16.92 o
  -2  -6  17      119.38      121.12     12.36 o
  -1  -6  17      206.58      175.61     27.98 o
   0  -6  17       15.09       18.76      6.52 o
   1  -6  17       35.35       41.95     21.14 o
   2  -6  17       13.94       17.51      6.96 o
   3  -6  17      309.98      302.07     23.53 o
  -5  -5  17       64.53       56.56      9.28 o
  -4  -5  17      244.94      239.52     15.73 o
  -3  -5  17       59.35       59.05      8.86 o
  -2  -5  17      137.05      121.46     17.49 o
  -1  -5  17      111.55       97.69     17.17 o
   0  -5  17      109.97       94.38     10.64 o
   1  -5  17       79.33       76.93     10.00 o
   2  -5  17       50.49       65.05      9.46 o
   3  -5  17       92.79       89.50     10.66 o
   4  -5  17       20.61       32.11     10.49 o
  -6  -4  17       98.90      110.96     17.97 o
  -5  -4  17       39.74       45.66      8.46 o
  -4  -4  17       30.83       25.34      7.03 o
  -3  -4  17        0.27        1.21      5.06 o
  -2  -4  17        1.51        1.38      4.88 o
  -1  -4  17       45.85       35.48      8.43 o
   0  -4  17      446.57      409.68     41.49 o
   1  -4  17       32.89       33.92      7.33 o
   2  -4  17       20.96       17.72      6.64 o
   3  -4  17        2.48       -0.06      5.47 o
   4  -4  17      144.08      151.68     19.40 o
   5  -4  17       20.77       21.62      9.54 o
  -7  -3  17      122.88      115.18     12.36 o
  -6  -3  17       22.12       27.44      7.24 o
  -5  -3  17      244.33      268.87     38.95 o
  -4  -3  17        0.45       -0.67      5.19 o
  -3  -3  17        0.00        4.70      9.22 o
  -2  -3  17      133.24      145.75     11.92 o
  -1  -3  17      502.82      508.06     51.51 o
   0  -3  17      165.05      182.06     13.43 o
   1  -3  17      536.75      508.19     20.39 o
   2  -3  17       10.33        7.38      5.57 o
   3  -3  17      167.63      150.61     12.60 o
   4  -3  17       29.03       22.54      7.10 o
   5  -3  17       45.29       36.26     10.33 o
   6  -3  17      931.44      986.97     44.52 o
  -7  -2  17      310.02      299.84     25.12 o
  -6  -2  17       32.76       41.65     11.76 o
  -5  -2  17       32.04       37.52     11.45 o
  -4  -2  17        2.95       12.08      9.22 o
  -3  -2  17       76.40       81.08     14.94 o
  -2  -2  17     1257.08     1237.22     55.96 o
  -1  -2  17       12.29       13.04      9.86 o
   0  -2  17       22.29       21.73      8.43 o
   1  -2  17      238.82      259.87     14.04 o
   2  -2  17      614.73      675.21     23.83 o
   3  -2  17       39.21       27.03     13.35 o
   4  -2  17       92.10      114.79     19.40 o
   5  -2  17        1.75      -10.81     10.81 o
   6  -2  17      308.55      293.48     28.94 o
  -7  -1  17        0.74        1.59      8.59 o
  -6  -1  17      193.70      169.80     20.03 o
  -5  -1  17      743.54      706.53     38.47 o
  -4  -1  17      631.58      586.97     33.70 o
  -3  -1  17      406.86      382.83     26.71 o
  -2  -1  17        7.93       15.90     10.49 o
  -1  -1  17      365.75      376.16     27.03 o
   0  -1  17      179.28      190.78     22.26 o
   1  -1  17      445.42      431.17     29.89 o
   2  -1  17       27.81       31.80     13.04 o
   3  -1  17       17.27       28.94     13.99 o
   4  -1  17       74.06       59.14     16.85 o
   5  -1  17       14.17        4.45     12.72 o
   6  -1  17      231.48      256.92     27.98 o
  -7   0  17       96.90       93.16     16.22 o
  -6   0  17      240.33      237.20     21.62 o
  -5   0  17        2.29       -7.31      7.31 o
  -4   0  17       72.77       72.50     13.99 o
  -3   0  17      114.04      145.31     19.08 o
  -2   0  17      102.93      114.79     17.81 o
  -1   0  17      183.48      179.65     20.99 o
   0   0  17       61.64       66.14     14.94 o
   1   0  17       49.13       49.29     14.63 o
   2   0  17      340.53      319.88     27.03 o
   3   0  17       82.92       59.46     16.85 o
   4   0  17      106.93       98.57     19.08 o
   5   0  17       30.93        7.63     14.31 o
   6   0  17       89.20      100.48     20.03 o
   7   0  17        0.95      -12.72     12.72 o
  -7   1  17      445.32      478.22     27.98 o
  -6   1  17      500.52      544.87     28.37 o
  -5   1  17      261.82      261.76     20.03 o
  -4   1  17      215.50      213.09     15.28 o
  -3   1  17      116.24      108.75     16.53 o
  -2   1  17      124.94      129.10     18.44 o
  -1   1  17       11.15       11.76     12.40 o
   0   1  17      155.01      168.21     21.94 o
   1   1  17      364.72      414.31     30.21 o
   2   1  17       23.67       38.47     14.94 o
   3   1  17      272.12      317.01     28.62 o
   4   1  17      241.21      220.35     26.07 o
   5   1  17      345.55      364.39     29.89 o
   6   1  17        0.95       -3.50     13.35 o
   7   1  17      133.92      127.82     22.89 o
   8   1  17      475.83      532.28     39.11 o
  -7   2  17       45.43       53.10     11.76 o
  -6   2  17       12.75       13.35      8.59 o
  -5   2  17        9.43        9.51      4.87 o
  -4   2  17      285.22      268.88     14.96 o
  -3   2  17      129.96      137.97      9.25 o
  -2   2  17      282.41      321.27     12.75 o
  -1   2  17       46.69       31.57     11.92 o
   0   2  17       32.22       14.63     13.67 o
   1   2  17        5.77       -2.54     12.08 o
   2   2  17      240.51      215.90     25.12 o
   3   2  17       25.25       29.89     13.99 o
   4   2  17       63.68       44.52     15.90 o
   5   2  17      865.67      914.16     49.92 o
   6   2  17      423.45      457.24     34.02 o
   7   2  17        7.57       -0.32     15.26 o
   8   2  17       19.09        2.23     17.17 o
  -6   3  17      223.20      233.07     19.71 o
  -5   3  17      270.09      286.41     16.27 o
  -4   3  17      189.27      194.44     11.42 o
  -3   3  17        9.52        9.52      4.90 o
  -2   3  17        0.28       -0.71      3.93 o
  -1   3  17       44.00       44.79      7.65 o
   0   3  17       40.89       40.21      7.33 o
   1   3  17       99.67       87.68      9.57 o
   2   3  17      178.48      197.30      9.44 o
   3   3  17      376.52      427.40     18.41 o
   4   3  17      577.48      644.20     40.70 o
   5   3  17       14.46       18.12     16.22 o
   6   3  17       10.40       17.49     14.63 o
   7   3  17      183.51      193.64     25.76 o
   8   3  17      144.94      164.07     25.44 o
   9   3  17      153.06      157.39     26.71 o
  -6   4  17       16.87       20.99      9.54 o
  -5   4  17       66.41       42.39      8.41 o
  -4   4  17        0.29       -5.86      5.86 o
  -3   4  17        0.32       -4.17      4.17 o
  -2   4  17      102.72       94.75      8.32 o
  -1   4  17      198.49      205.45     10.49 o
   0   4  17      105.49      141.93     10.97 o
   1   4  17        9.11       10.14      5.91 o
   2   4  17        0.38       -1.84      6.36 o
   3   4  17      102.23      108.60     11.06 o
   4   4  17      297.78      342.11     17.29 o
   5   4  17       32.32       37.77      7.87 o
   6   4  17       90.61      117.65     21.62 o
   7   4  17      249.79      236.57     28.62 o
   8   4  17       16.70       25.44     17.49 o
   9   4  17       18.67       15.58     17.49 o
  -6   5  17      107.79      121.15     16.85 o
  -5   5  17        0.07        7.00      8.27 o
  -4   5  17        4.77       15.71      6.25 o
  -3   5  17       98.71       89.95     10.11 o
  -2   5  17       60.44       53.25      7.02 o
  -1   5  17        5.00        1.69      4.60 o
   0   5  17        0.37       -1.18      3.88 o
   1   5  17      752.35      789.59     21.54 o
   2   5  17      757.57      791.40     21.43 o
   3   5  17      325.23      347.46     13.39 o
   4   5  17       36.54       39.63      6.22 o
   5   5  17      173.44      198.68     12.21 o
   6   5  17       15.25       13.95      6.85 o
   7   5  17      121.92      100.84     11.88 o
   8   5  17      109.80      117.91     13.29 o
   9   5  17        5.13       -2.14     10.02 o
  -5   6  17      233.63      241.97     23.53 o
  -4   6  17      168.15      183.34     14.24 o
  -3   6  17      104.30       87.00      9.89 o
  -2   6  17      169.85      177.89     11.25 o
  -1   6  17      365.64      338.58     13.76 o
   0   6  17     1198.89     1223.46     29.54 o
   1   6  17       98.75      107.45     10.79 o
   2   6  17      178.10      181.99     13.93 o
   3   6  17       43.82       53.44      6.72 o
   4   6  17      312.74      322.73     13.39 o
   5   6  17      433.49      423.27     15.52 o
   6   6  17      136.90      122.47      9.75 o
   7   6  17       53.93       54.89     10.29 o
   8   6  17        4.94       17.20      8.47 o
   9   6  17        0.41       -7.35      7.35 o
  -4   7  17       37.16       32.75     10.81 o
  -3   7  17       95.91      117.40     24.64 o
  -2   7  17      535.34      566.21     22.36 o
  -1   7  17      475.18      470.09     16.88 o
   0   7  17       43.37       44.24      8.61 o
   1   7  17      121.91      113.64      9.03 o
   2   7  17      129.02      139.27     13.04 o
   3   7  17       21.90       27.97      6.89 o
   4   7  17      237.50      248.42     12.42 o
   5   7  17        4.76        6.52      4.87 o
   6   7  17       41.69       41.15      6.78 o
   7   7  17        0.07        6.80      9.86 o
   8   7  17      190.20      206.28     17.03 o
  -3   8  17        2.22        0.26      5.93 o
  -2   8  17        0.06        1.03      5.48 o
  -1   8  17      138.92      143.99     12.36 o
   0   8  17        4.14        4.99      5.27 o
   1   8  17        0.01        4.13      6.26 o
   2   8  17      101.40       92.46     11.29 o
   3   8  17      120.79      109.88     12.18 o
   4   8  17      101.22      106.41      9.49 o
   5   8  17      265.23      243.63     13.32 o
   6   8  17       98.84       91.79      9.21 o
   7   8  17      136.28      146.85     19.24 o
   8   8  17        0.98        4.63      7.46 o
  -2   9  17      118.74      147.75     13.37 o
  -1   9  17        6.45        0.44      5.79 o
   0   9  17       55.67       53.50     10.29 o
   1   9  17       22.35       11.64     13.67 o
   2   9  17      133.79      120.72     13.04 o
   3   9  17        4.64        1.41      4.69 o
   4   9  17       59.14       57.24     17.54 o
   5   9  17       89.06       86.25      9.23 o
   6   9  17      780.29      751.86     23.40 o
   7   9  17      159.06      159.46     13.08 o
  -1  10  17       51.35       47.47      8.96 o
   0  10  17        1.71        7.31      8.59 o
   1  10  17      188.52      225.22     17.38 o
   2  10  17       42.74       55.33     10.21 o
   3  10  17      158.88      173.28     12.25 o
   4  10  17       14.49        8.21      5.84 o
   5  10  17        2.65        4.35      5.49 o
   6  10  17       19.06       24.34      6.63 o
   7  10  17      142.61      158.67     25.76 o
   1  11  17       81.48       78.86     15.58 o
   2  11  17       16.60       26.38      9.34 o
   3  11  17       15.85       19.47      6.49 o
   4  11  17       10.21       18.25      6.43 o
   5  11  17       13.12        4.86      6.04 o
  -3  -6  18      361.41      372.28     19.27 o
  -2  -6  18      617.95      612.09     37.52 o
  -1  -6  18       60.95       74.51     13.51 o
   0  -6  18       46.84       39.00      8.54 o
   1  -6  18        0.52       -5.51      5.51 o
  -4  -5  18      402.71      464.32     32.91 o
  -3  -5  18       31.74       33.47      7.53 o
  -2  -5  18        0.40       -4.89      4.89 o
  -1  -5  18        0.00       -6.20      6.20 o
   0  -5  18       15.14        5.72      6.30 o
   1  -5  18        6.17       -3.41      5.73 o
   2  -5  18       14.99        2.74      5.80 o
   3  -5  18        1.02       -0.33      7.95 o
  -5  -4  18      140.45      133.69     12.79 o
  -4  -4  18        0.08        8.90      8.43 o
  -3  -4  18      265.86      256.09     15.89 o
  -2  -4  18       28.85       20.82      9.38 o
  -1  -4  18        0.39       -4.77      4.77 o
   0  -4  18       30.78       35.78      7.60 o
   1  -4  18        1.75        6.00      5.42 o
   2  -4  18        0.00       -6.52      6.52 o
   3  -4  18      120.73      128.29     12.52 o
   4  -4  18      129.48      110.39     12.04 o
  -6  -3  18       35.19       24.80     11.45 o
  -5  -3  18       88.76       69.64     14.63 o
  -4  -3  18        0.01       -8.27      8.27 o
  -3  -3  18      302.27      261.37     22.89 o
  -2  -3  18      121.95      140.86     19.71 o
  -1  -3  18       34.82       15.90     11.13 o
   0  -3  18       42.81       48.97     13.35 o
   1  -3  18       70.41       69.32     15.26 o
   2  -3  18      154.34      196.82     22.58 o
   3  -3  18      388.92      347.86     27.66 o
   4  -3  18      394.34      362.48     29.25 o
   5  -3  18       52.45        5.72     12.72 o
  -6  -2  18        0.04       -3.82      7.63 o
  -5  -2  18      133.12      141.50     19.08 o
  -4  -2  18       91.15       80.45     15.26 o
  -3  -2  18       15.57       27.35     11.13 o
  -2  -2  18       19.78       18.12     10.17 o
  -1  -2  18      392.95      365.03     27.03 o
   0  -2  18       63.51       59.14     13.99 o
   1  -2  18      139.78      148.17     20.03 o
   2  -2  18      256.37      282.36     25.76 o
   3  -2  18        1.50       -2.86     11.76 o
   4  -2  18      516.53      503.98     34.98 o
   5  -2  18      686.82      731.65     42.93 o
   6  -2  18       89.38       71.22     18.76 o
  -6  -1  18        6.23        2.86      9.54 o
  -5  -1  18        2.30        0.32      9.22 o
  -4  -1  18       64.11       58.19     13.99 o
  -3  -1  18        7.08        4.77     10.17 o
  -2  -1  18      135.44      144.36     20.03 o
  -1  -1  18      345.06      314.79     25.76 o
   0  -1  18       10.63       15.90     11.45 o
   1  -1  18      177.82      211.77     23.85 o
   2  -1  18      890.16      955.18     49.29 o
   3  -1  18      962.96      925.61     48.97 o
   4  -1  18      199.97      194.91     24.48 o
   5  -1  18       13.93      -13.67     13.67 o
   6  -1  18       53.65       42.29     18.12 o
  -6   0  18      118.92      123.69     17.81 o
  -5   0  18       58.55       48.33     13.35 o
  -4   0  18        7.51       -0.95      8.27 o
  -3   0  18       17.11       18.12     10.49 o
  -2   0  18        5.49       -3.18      9.86 o
  -1   0  18      319.67      299.21     26.39 o
   0   0  18       50.73       34.66     14.63 o
   1   0  18       47.90       46.42     14.63 o
   2   0  18        1.32       -6.04     12.40 o
   3   0  18       75.56       58.19     16.85 o
   4   0  18      479.70      382.20     30.84 o
   5   0  18      128.30      130.37     22.58 o
   6   0  18       11.45      -13.99     13.99 o
   7   0  18       55.85       49.92     19.08 o
  -6   1  18       15.67       17.49     10.49 o
  -5   1  18       85.54       98.79     11.58 o
  -4   1  18        1.92        2.86      9.86 o
  -3   1  18      606.56      593.97     35.29 o
  -2   1  18      195.26      198.73     22.89 o
  -1   1  18       59.95       55.33     14.94 o
   0   1  18        2.07       13.04     13.35 o
   1   1  18        5.58       21.62     13.99 o
   2   1  18       57.48       55.96     16.22 o
   3   1  18      143.32      137.68     22.26 o
   4   1  18      150.97      138.95     22.58 o
   5   1  18      164.34      179.65     25.44 o
   6   1  18      234.54      284.90     30.52 o
   7   1  18      873.31      937.37     52.46 o
  -6   2  18      960.72     1053.43     45.79 o
  -5   2  18      792.35      826.06     44.99 o
  -4   2  18      929.12      925.28     32.03 o
  -3   2  18      239.94      251.55     16.34 o
  -2   2  18       78.17       61.05     14.94 o
  -1   2  18       53.63       47.06     14.94 o
   0   2  18      400.65      327.51     27.35 o
   1   2  18      722.25      795.56     43.88 o
   2   2  18      154.75      136.41     21.94 o
   3   2  18       88.80       80.13     18.12 o
   4   2  18        4.49       -7.31     13.67 o
   5   2  18       25.36       18.76     16.22 o
   6   2  18      170.72      166.62     25.44 o
   7   2  18       21.91       -1.59     15.90 o
   8   2  18       14.48        7.63     17.49 o
  -6   3  18      219.94      249.29     20.67 o
  -5   3  18       13.71        7.95      7.63 o
  -4   3  18       68.95       60.16      7.33 o
  -3   3  18      854.31      833.41     23.15 o
  -2   3  18      258.71      269.87     12.33 o
  -1   3  18      341.23      348.43     16.86 o
   0   3  18      119.05      108.75     19.40 o
   1   3  18       50.25       26.07     15.58 o
   2   3  18       41.86       35.93     15.26 o
   3   3  18      190.55      173.29     23.21 o
   4   3  18      374.95      422.90     34.02 o
   5   3  18      236.82      229.89     27.35 o
   6   3  18      138.30      174.56     25.12 o
   7   3  18      176.86      182.51     27.35 o
   8   3  18       16.51        6.68     17.17 o
  -5   4  18       35.70       54.37     11.76 o
  -4   4  18       64.56       53.06      7.23 o
  -3   4  18        6.68        5.81      4.85 o
  -2   4  18      262.03      254.20     12.29 o
  -1   4  18      260.22      238.38     11.60 o
   0   4  18       13.97       19.18      6.57 o
   1   4  18       57.06       48.42      8.71 o
   2   4  18      192.06      206.42     15.58 o
   3   4  18       85.25       86.08     10.16 o
   4   4  18        1.80       17.81     14.63 o
   5   4  18       89.47       97.93     20.67 o
   6   4  18        8.96       10.81     15.26 o
   7   4  18        6.09       16.85     16.53 o
   8   4  18        0.68      -14.31     14.31 o
  -5   5  18      166.50      161.21     19.08 o
  -4   5  18       25.67       35.46      7.64 o
  -3   5  18        4.58       -3.44      8.61 o
  -2   5  18       94.45       97.09     11.72 o
  -1   5  18      227.12      238.41     21.04 o
   0   5  18      184.93      194.12     13.68 o
   1   5  18      282.87      335.65     17.75 o
   2   5  18      108.65      107.23      8.67 o
   3   5  18        0.04       -1.71      4.06 o
   4   5  18      121.13      148.46     10.06 o
   5   5  18     1118.33     1188.59     29.33 o
   6   5  18      323.37      376.03     19.38 o
   7   5  18       47.64       58.51     19.08 o
   8   5  18      125.54      138.63     25.44 o
  -4   6  18      166.06      199.37     20.99 o
  -3   6  18      156.54      130.24     12.12 o
  -2   6  18      494.16      478.70     21.85 o
  -1   6  18       45.85       13.02      6.89 o
   0   6  18       94.55       94.55      8.67 o
   1   6  18      138.41      155.18     10.08 o
   2   6  18      511.37      519.49     27.26 o
   3   6  18      694.83      714.45     21.02 o
   4   6  18      614.72      568.81     18.52 o
   5   6  18        0.71        1.82      4.64 o
   6   6  18      352.06      379.50     15.60 o
   7   6  18      349.77      387.92     20.93 o
   8   6  18       35.67       36.58      9.88 o
  -3   7  18      257.28      228.71     16.19 o
  -2   7  18       15.79       20.26      6.51 o
  -1   7  18        3.86        1.30      6.53 o
   0   7  18      248.59      259.80     12.73 o
   1   7  18      651.87      668.57     25.93 o
   2   7  18       15.43       14.07      7.27 o
   3   7  18        0.83        0.37      5.61 o
   4   7  18       12.04        7.15      5.38 o
   5   7  18      223.71      246.70     16.18 o
   6   7  18       61.03       73.30     10.01 o
   7   7  18      174.13      199.14     16.69 o
   8   7  18       35.41       44.42     10.34 o
  -3   8  18      109.66      142.45     19.08 o
  -2   8  18       68.08       69.02     17.33 o
  -1   8  18       47.92       16.49     11.61 o
   0   8  18      187.16      159.87     11.19 o
   1   8  18       80.63       95.12     12.40 o
   2   8  18       85.61       82.53     15.58 o
   3   8  18       97.46      110.23      9.57 o
   4   8  18       32.94       36.96      6.79 o
   5   8  18        2.63       12.72      5.72 o
   6   8  18       72.48       79.30      8.98 o
   7   8  18        0.02        9.29      7.59 o
  -1   9  18      630.52      630.17     25.18 o
   0   9  18      200.60      186.65     20.67 o
   1   9  18       20.00       20.95      8.12 o
   2   9  18        0.98       -6.05      6.05 o
   3   9  18        6.72       -0.30      4.92 o
   4   9  18       24.07       29.94      6.86 o
   5   9  18        1.39        0.77      5.40 o
   6   9  18        0.12       -4.50      4.50 o
   7   9  18      127.26      127.82     23.85 o
   0  10  18        0.22        5.72      8.27 o
   1  10  18       53.24       58.78     11.51 o
   2  10  18       33.88       26.30     20.19 o
   3  10  18      280.62      299.49     14.99 o
   4  10  18      208.05      213.26     13.97 o
   5  10  18        7.20       -1.56     10.58 o
  -2  -5  19      337.58      354.22     34.18 o
  -1  -5  19      541.33      524.18     23.04 o
   0  -5  19      135.24      115.46     12.27 o
   1  -5  19        1.20       -3.82      5.62 o
  -4  -4  19       16.55       34.34     13.35 o
  -3  -4  19      291.22      250.24     26.39 o
  -2  -4  19        2.47        1.91      9.54 o
  -1  -4  19       31.02       11.76     10.17 o
   0  -4  19      100.41      111.92     18.76 o
   1  -4  19        3.22       -6.36      9.22 o
   2  -4  19       13.94        3.50     10.17 o
   3  -4  19       72.83       55.96     15.26 o
  -4  -3  19      341.78      269.32     24.17 o
  -3  -3  19        6.45        9.22      9.86 o
  -2  -3  19        2.71       -2.23      9.22 o
  -1  -3  19      116.01       92.53     16.53 o
   0  -3  19       97.49      120.19     19.08 o
   1  -3  19      104.91       69.00     15.58 o
   2  -3  19       21.26        7.00     11.76 o
   3  -3  19        1.15        0.64     11.13 o
   4  -3  19      282.05      287.13     28.62 o
  -5  -2  19       45.57       39.75     13.04 o
  -4  -2  19        4.37       -4.13      8.27 o
  -3  -2  19      438.49      425.12     30.52 o
  -2  -2  19      819.35      741.82     41.97 o
  -1  -2  19      161.31      160.89     20.99 o
   0  -2  19       27.71       24.80     12.08 o
   1  -2  19      199.30      179.02     22.26 o
   2  -2  19      226.24      220.99     25.44 o
   3  -2  19      599.85      602.87     38.79 o
   4  -2  19      773.37      740.23     44.20 o
   5  -2  19       35.49       -1.27     14.94 o
  -5  -1  19       91.11       94.12     17.17 o
  -4  -1  19       55.28       35.61     12.40 o
  -3  -1  19        6.32        4.77     10.49 o
  -2  -1  19        1.12       -8.59      8.59 o
  -1  -1  19       74.61       97.30     18.12 o
   0  -1  19      577.59      616.54     37.52 o
   1  -1  19      259.82      301.43     27.66 o
   2  -1  19      261.75      279.49     29.25 o
   3  -1  19      168.88      159.30     23.21 o
   4  -1  19        1.98      -11.45     12.72 o
   5  -1  19      187.34      203.18     25.76 o
   6  -1  19      406.72      451.83     36.25 o
  -5   0  19       12.36       14.94     10.81 o
  -4   0  19        5.32       15.90     11.45 o
  -3   0  19       26.89       32.75     13.04 o
  -2   0  19      622.09      565.98     35.61 o
  -1   0  19        0.47        9.22     11.13 o
   0   0  19       91.72       62.00     16.22 o
   1   0  19        8.52        4.45     12.08 o
   2   0  19       17.25        7.00     12.40 o
   3   0  19       42.08       24.48     15.90 o
   4   0  19      162.88      148.81     24.17 o
   5   0  19      118.62       92.85     20.67 o
   6   0  19        3.64      -14.31     14.31 o
  -5   1  19      910.29      897.94     45.79 o
  -4   1  19      276.67      233.07     24.48 o
  -3   1  19       74.09       58.82     15.26 o
  -2   1  19        8.77       -4.77     11.45 o
  -1   1  19       14.40       24.80     13.04 o
   0   1  19      115.08      123.37     20.99 o
   1   1  19       54.68       69.00     17.17 o
   2   1  19       24.44        6.36     14.31 o
   3   1  19       71.99       69.64     19.08 o
   4   1  19       24.80       10.49     15.58 o
   5   1  19      185.94      155.49     25.44 o
   6   1  19       13.89        0.64     16.85 o
   7   1  19        4.39        4.45     16.53 o
  -5   2  19        0.52       -8.90      8.90 o
  -4   2  19       73.81       72.75     10.76 o
  -3   2  19      451.67      460.42     30.84 o
  -2   2  19      969.43     1006.05     50.24 o
  -1   2  19      679.70      671.23     39.43 o
   0   2  19       22.66       11.76     14.63 o
   1   2  19      103.13       92.85     20.35 o
   2   2  19      297.86      364.07     31.80 o
   3   2  19       39.27        6.36     15.26 o
   4   2  19        1.60       -2.54     13.67 o
   5   2  19      372.26      383.15     32.43 o
   6   2  19        1.26        2.86     16.53 o
   7   2  19       40.02       13.67     16.85 o
  -5   3  19      287.88      308.43     22.58 o
  -4   3  19      157.30      168.52     21.62 o
  -3   3  19      452.59      481.39     22.13 o
  -2   3  19        0.15       -1.15      7.15 o
  -1   3  19      329.38      335.46     27.98 o
   0   3  19      147.66      179.33     24.17 o
   1   3  19        0.97       -4.13     13.99 o
   2   3  19      218.47      237.52     27.03 o
   3   3  19        1.16        8.90     14.94 o
   4   3  19        4.38       -7.95     13.04 o
   5   3  19        1.53       -6.04     15.58 o
   6   3  19       21.29        8.27     15.58 o
   7   3  19      113.91      101.43     23.85 o
  -4   4  19        9.21       14.31      8.59 o
  -3   4  19       27.41       28.03     11.31 o
  -2   4  19      125.97      137.28     10.17 o
  -1   4  19       46.91       47.16     10.54 o
   0   4  19        2.27        0.25      8.43 o
   1   4  19        0.05       -8.59     12.72 o
   2   4  19       20.95       12.72     15.90 o
   3   4  19       72.87       62.64     20.03 o
   4   4  19        7.60       22.26     15.58 o
   5   4  19      270.85      250.56     28.94 o
   6   4  19      546.96      609.23     43.24 o
   7   4  19       30.74       12.40     18.12 o
  -4   5  19        1.47        3.82      7.95 o
  -3   5  19       67.94       63.62      7.97 o
  -2   5  19       66.48       68.16     10.59 o
  -1   5  19       70.42       74.40      8.47 o
   0   5  19      245.23      256.83     12.42 o
   1   5  19      205.35      177.45     16.06 o
   2   5  19      267.66      290.43     12.77 o
   3   5  19      863.39      899.28     24.34 o
   4   5  19      201.81      253.11     38.79 o
   5   5  19      291.46      307.16     32.75 o
   6   5  19      146.59      135.77     24.80 o
   7   5  19      719.33      755.18     48.65 o
  -3   6  19       14.55        3.50      8.27 o
  -2   6  19       72.77       61.21      7.94 o
  -1   6  19      366.25      396.38     15.73 o
   0   6  19      203.50      213.52     11.54 o
   1   6  19      330.94      330.43     18.35 o
   2   6  19      384.42      421.64     15.85 o
   3   6  19        2.09        1.56      4.66 o
   4   6  19       37.73       43.63      8.41 o
   5   6  19      437.41      486.71     17.55 o
   6   6  19      320.29      366.78     19.81 o
   7   6  19      102.35       89.67     21.94 o
  -3   7  19       38.34       24.48     10.17 o
  -2   7  19      134.68      143.59     12.69 o
  -1   7  19        3.60        2.14      5.12 o
   0   7  19      180.83      164.08     11.28 o
   1   7  19      214.44      205.91     16.12 o
   2   7  19        2.38        6.49      4.91 o
   3   7  19       26.83       21.36      8.45 o
   4   7  19      201.66      221.19     12.66 o
   5   7  19      289.27      285.30     15.83 o
   6   7  19       19.07       12.63      6.36 o
   7   7  19        0.45        0.22     12.24 o
  -1   8  19      150.42      159.48     13.60 o
   0   8  19      524.63      522.54     23.99 o
   1   8  19       18.98       21.64      8.95 o
   2   8  19       39.39       52.65      9.19 o
   3   8  19       86.50      112.32     17.03 o
   4   8  19        9.26        9.37      7.60 o
   5   8  19       28.40       34.55      7.10 o
   6   8  19      279.56      288.72     18.06 o
   0   9  19        0.18        0.64      8.90 o
   1   9  19       19.88        1.93     17.49 o
   2   9  19       25.50       25.02      6.58 o
   3   9  19      105.43      111.44     12.10 o
   4   9  19      111.00      104.02     15.28 o
   5   9  19      179.02      172.94     12.74 o
  -1  -4  20        9.96        2.86     11.13 o
   0  -4  20       11.01       13.99     11.45 o
  -3  -3  20       17.09       13.99     11.76 o
  -2  -3  20        1.36       -1.59      8.90 o
  -1  -3  20       59.77       76.95     17.17 o
   0  -3  20      106.44      134.50     20.35 o
   1  -3  20      158.23      117.65     19.71 o
   2  -3  20        5.34      -10.17     10.17 o
  -4  -2  20      155.31      149.45     21.30 o
  -3  -2  20      175.24      160.89     21.94 o
  -2  -2  20      198.35      188.87     23.53 o
  -1  -2  20      142.92      150.40     20.99 o
   0  -2  20       64.41       63.91     16.22 o
   1  -2  20      257.28      225.12     26.39 o
   2  -2  20      275.19      280.13     29.25 o
   3  -2  20      391.80      377.43     30.52 o
   4  -2  20       26.66        5.41     14.31 o
  -4  -1  20       90.98       74.40     16.22 o
  -3  -1  20        0.05       -8.59      9.54 o
  -2  -1  20        8.87       21.94     12.40 o
  -1  -1  20      122.64      129.41     20.35 o
   0  -1  20       29.25       29.89     13.99 o
   1  -1  20        6.67        9.22     11.45 o
   2  -1  20       55.38       54.69     17.17 o
   3  -1  20      116.95       76.31     19.08 o
   4  -1  20      678.36      697.31     44.52 o
   5  -1  20      741.54      738.64     46.42 o
  -4   0  20       22.38       18.12     12.08 o
  -3   0  20       37.41       27.98     13.04 o
  -2   0  20      103.28       84.90     17.81 o
  -1   0  20      305.36      311.29     27.98 o
   0   0  20       46.07       32.43     14.31 o
   1   0  20       45.82        8.59     13.04 o
   2   0  20       29.69       19.08     13.99 o
   3   0  20        3.69      -10.17     12.40 o
   4   0  20       42.74       -1.91     16.22 o
   5   0  20      131.95      137.68     24.80 o
  -4   1  20        5.97        9.54     11.45 o
  -3   1  20       27.59       16.22     12.40 o
  -2   1  20      474.92      530.69     34.98 o
  -1   1  20      465.28      500.16     35.29 o
   0   1  20       52.82       52.46     17.49 o
   1   1  20      131.14      142.13     22.58 o
   2   1  20      518.17      566.94     38.16 o
   3   1  20      584.21      673.14     43.56 o
   4   1  20      374.06      343.09     34.98 o
   5   1  20       48.38       29.25     18.76 o
   6   1  20        0.61      -14.31     16.22 o
  -4   2  20     1115.51     1078.55     52.78 o
  -3   2  20      729.26      683.31     39.75 o
  -2   2  20      229.17      241.34     26.39 o
  -1   2  20       11.10        0.64     12.72 o
   0   2  20      463.46      463.28     34.98 o
   1   2  20      614.65      618.45     40.06 o
   2   2  20      427.66      448.34     35.61 o
   3   2  20      218.22      205.73     27.66 o
   4   2  20       21.82        2.23     16.53 o
   5   2  20       31.53       11.76     18.12 o
   6   2  20        3.70      -14.31     15.26 o
  -4   3  20       26.14      -10.81     10.81 o
  -3   3  20       58.98       74.69     15.42 o
  -2   3  20      319.92      332.91     29.25 o
  -1   3  20      965.15      967.90     50.56 o
   0   3  20      632.64      700.80     43.24 o
   1   3  20      106.67       77.27     20.03 o
   2   3  20        0.34        8.59     15.58 o
   3   3  20      355.34      420.67     34.02 o
   4   3  20      156.31      186.65     26.39 o
   5   3  20      191.66      244.84     30.84 o
   6   3  20       35.19       20.67     17.49 o
  -3   4  20       92.76       91.26     18.44 o
  -2   4  20       28.21       15.09      8.04 o
  -1   4  20       16.34        1.91     14.31 o
   0   4  20       74.47       65.50     19.71 o
   1   4  20       20.60       -9.86     13.67 o
   2   4  20       52.42       29.89     17.81 o
   3   4  20        1.03       -4.13     15.58 o
   4   4  20       81.23       80.13     21.30 o
   5   4  20       14.09       30.21     17.49 o
   6   4  20        9.76       29.89     19.71 o
  -3   5  20       11.74        3.83      6.98 o
  -2   5  20        0.28       -7.67      7.67 o
  -1   5  20      131.89      139.28     10.42 o
   0   5  20        0.09       -4.16      6.52 o
   1   5  20      222.43      240.07     28.94 o
   2   5  20        3.01       -7.31     15.26 o
[truncated: 5,934 more chars]
