# Supplementary material for: 2-(4-Methyl­pyridin-2-yl)-4′,4′,6′,6′-tetra­kis­(pyrrolidin-1-yl)-1H,2H-spiro­[naphtho­[1,2-e][1,3,2]oxaza­phosphinine-3,2′-[1,3,5,2,4,6]tri­aza­triphosphinine]
Source: Acta Crystallogr Sect E Struct Rep Online. 2013 May 31;69(Pt 6):o994–5. doi: 10.1107/S1600536813014220 (PMC3685126; doi:10.1107/S1600536813014220)
Supplement: Supplementary file 3 [file e-69-0o994-Isup3.cml]

<?xml version="1.0" encoding="UTF-8"?>
<cml convention="cmlDict:cmllite" xmlns="http://www.xml-cml.org/schema" xmlns:cmlDict="http://www.xml-cml.org/dictionary/cml/" xmlns:nameDict="http://www.xml-cml.org/dictionary/cml/name/">
  <molecule id="m1">
    <name dictRef="nameDict:unknown">2-(4-Methylpyridin-2-yl)-4',4',6',6'-tetrakis(pyrrolidin-1-yl)-1H,2H-spiro[naphtho[1,2-e][1,3,2]oxazaphosphinine-3,2'-[1,3,5,2,4,6]triazatriphosphinine]</name>
    <atomArray>
      <atom id="a1" elementType="C">
        <label value="1" dictRef="cmlDict:locant"/>
        <label value="C" dictRef="cmlDict:locant"/>
      </atom>
      <atom id="a64" elementType="H"/>
      <atom id="a65" elementType="H"/>
      <atom id="a66" elementType="H"/>
      <atom id="a2" elementType="N" hydrogenCount="0">
        <label value="1" dictRef="cmlDict:locant"/>
        <label value="N" dictRef="cmlDict:locant"/>
      </atom>
      <atom id="a3" elementType="C" hydrogenCount="0">
        <label value="2" dictRef="cmlDict:locant"/>
      </atom>
      <atom id="a4" elementType="C">
        <label value="3" dictRef="cmlDict:locant"/>
      </atom>
      <atom id="a5" elementType="C" hydrogenCount="0">
        <label value="4" dictRef="cmlDict:locant"/>
      </atom>
      <atom id="a6" elementType="C">
        <label value="5" dictRef="cmlDict:locant"/>
      </atom>
      <atom id="a7" elementType="C">
        <label value="6" dictRef="cmlDict:locant"/>
      </atom>
      <atom id="a67" elementType="H"/>
      <atom id="a68" elementType="H"/>
      <atom id="a69" elementType="H"/>
      <atom id="a8" elementType="N" hydrogenCount="0">
        <label value="1" dictRef="cmlDict:locant"/>
        <label value="N" dictRef="cmlDict:locant"/>
      </atom>
      <atom id="a9" elementType="C">
        <label value="2" dictRef="cmlDict:locant"/>
      </atom>
      <atom id="a10" elementType="C">
        <label value="3" dictRef="cmlDict:locant"/>
      </atom>
      <atom id="a11" elementType="C">
        <label value="4" dictRef="cmlDict:locant"/>
      </atom>
      <atom id="a12" elementType="C">
        <label value="5" dictRef="cmlDict:locant"/>
      </atom>
      <atom id="a70" elementType="H"/>
      <atom id="a71" elementType="H"/>
      <atom id="a72" elementType="H"/>
      <atom id="a73" elementType="H"/>
      <atom id="a74" elementType="H"/>
      <atom id="a75" elementType="H"/>
      <atom id="a76" elementType="H"/>
      <atom id="a77" elementType="H"/>
      <atom id="a29" elementType="N">
        <label value="N" dictRef="cmlDict:locant"/>
        <label value="1'" dictRef="cmlDict:locant"/>
      </atom>
      <atom id="a31" elementType="N">
        <label value="N'" dictRef="cmlDict:locant"/>
        <label value="3'" dictRef="cmlDict:locant"/>
      </atom>
      <atom id="a32" elementType="P">
        <label value="P'" dictRef="cmlDict:locant"/>
        <label value="4'" dictRef="cmlDict:locant"/>
      </atom>
      <atom id="a33" elementType="N">
        <label value="N''" dictRef="cmlDict:locant"/>
        <label value="5'" dictRef="cmlDict:locant"/>
      </atom>
      <atom id="a34" elementType="P">
        <label value="P''" dictRef="cmlDict:locant"/>
        <label value="6'" dictRef="cmlDict:locant"/>
      </atom>
      <atom id="a35" elementType="C">
        <label value="1" dictRef="cmlDict:locant"/>
      </atom>
      <atom id="a36" elementType="N" hydrogenCount="0">
        <label value="2" dictRef="cmlDict:locant"/>
        <label value="N" dictRef="cmlDict:locant"/>
      </atom>
      <atom id="a37" elementType="P">
        <label value="3" dictRef="cmlDict:locant"/>
        <label value="P" dictRef="cmlDict:locant"/>
        <label value="2'" dictRef="cmlDict:locant"/>
      </atom>
      <atom id="a38" elementType="O" hydrogenCount="0">
        <label value="4" dictRef="cmlDict:locant"/>
        <label value="O" dictRef="cmlDict:locant"/>
      </atom>
      <atom id="a39" elementType="C" hydrogenCount="0">
        <label value="4a" dictRef="cmlDict:locant"/>
      </atom>
      <atom id="a40" elementType="C">
        <label value="5" dictRef="cmlDict:locant"/>
      </atom>
      <atom id="a41" elementType="C">
        <label value="6" dictRef="cmlDict:locant"/>
      </atom>
      <atom id="a42" elementType="C" hydrogenCount="0">
        <label value="6a" dictRef="cmlDict:locant"/>
      </atom>
      <atom id="a43" elementType="C">
        <label value="7" dictRef="cmlDict:locant"/>
      </atom>
      <atom id="a44" elementType="C">
        <label value="8" dictRef="cmlDict:locant"/>
      </atom>
      <atom id="a45" elementType="C">
        <label value="9" dictRef="cmlDict:locant"/>
      </atom>
      <atom id="a46" elementType="C">
        <label value="10" dictRef="cmlDict:locant"/>
      </atom>
      <atom id="a47" elementType="C" hydrogenCount="0">
        <label value="10a" dictRef="cmlDict:locant"/>
      </atom>
      <atom id="a48" elementType="C" hydrogenCount="0">
        <label value="10b" dictRef="cmlDict:locant"/>
      </atom>
      <atom id="a78" elementType="H"/>
      <atom id="a79" elementType="H"/>
      <atom id="a80" elementType="H"/>
      <atom id="a81" elementType="H"/>
      <atom id="a82" elementType="H"/>
      <atom id="a83" elementType="H"/>
      <atom id="a84" elementType="H"/>
      <atom id="a85" elementType="H"/>
      <atom id="a86" elementType="H"/>
      <atom id="a87" elementType="H"/>
      <atom id="a88" elementType="H"/>
      <atom id="a89" elementType="H"/>
      <atom id="a90" elementType="H"/>
      <atom id="a91" elementType="H"/>
      <atom id="a49" elementType="N" hydrogenCount="0">
        <label value="1'''" dictRef="cmlDict:locant"/>
        <label value="N'''" dictRef="cmlDict:locant"/>
      </atom>
      <atom id="a50" elementType="C">
        <label value="2'''" dictRef="cmlDict:locant"/>
      </atom>
      <atom id="a51" elementType="C">
        <label value="3'''" dictRef="cmlDict:locant"/>
      </atom>
      <atom id="a52" elementType="C">
        <label value="4'''" dictRef="cmlDict:locant"/>
      </atom>
      <atom id="a53" elementType="C">
        <label value="5'''" dictRef="cmlDict:locant"/>
      </atom>
      <atom id="a92" elementType="H"/>
      <atom id="a93" elementType="H"/>
      <atom id="a94" elementType="H"/>
      <atom id="a95" elementType="H"/>
      <atom id="a96" elementType="H"/>
      <atom id="a97" elementType="H"/>
      <atom id="a98" elementType="H"/>
      <atom id="a99" elementType="H"/>
      <atom id="a54" elementType="N" hydrogenCount="0">
        <label value="1''" dictRef="cmlDict:locant"/>
        <label value="N''" dictRef="cmlDict:locant"/>
      </atom>
      <atom id="a55" elementType="C">
        <label value="2''" dictRef="cmlDict:locant"/>
      </atom>
      <atom id="a56" elementType="C">
        <label value="3''" dictRef="cmlDict:locant"/>
      </atom>
      <atom id="a57" elementType="C">
        <label value="4''" dictRef="cmlDict:locant"/>
      </atom>
      <atom id="a58" elementType="C">
        <label value="5''" dictRef="cmlDict:locant"/>
      </atom>
      <atom id="a100" elementType="H"/>
      <atom id="a101" elementType="H"/>
      <atom id="a102" elementType="H"/>
      <atom id="a103" elementType="H"/>
      <atom id="a104" elementType="H"/>
      <atom id="a105" elementType="H"/>
      <atom id="a106" elementType="H"/>
      <atom id="a107" elementType="H"/>
      <atom id="a59" elementType="N" hydrogenCount="0">
        <label value="1'" dictRef="cmlDict:locant"/>
        <label value="N'" dictRef="cmlDict:locant"/>
      </atom>
      <atom id="a60" elementType="C">
        <label value="2'" dictRef="cmlDict:locant"/>
      </atom>
      <atom id="a61" elementType="C">
        <label value="3'" dictRef="cmlDict:locant"/>
      </atom>
      <atom id="a62" elementType="C">
        <label value="4'" dictRef="cmlDict:locant"/>
      </atom>
      <atom id="a63" elementType="C">
        <label value="5'" dictRef="cmlDict:locant"/>
      </atom>
      <atom id="a108" elementType="H"/>
      <atom id="a109" elementType="H"/>
      <atom id="a110" elementType="H"/>
      <atom id="a111" elementType="H"/>
      <atom id="a112" elementType="H"/>
      <atom id="a113" elementType="H"/>
      <atom id="a114" elementType="H"/>
      <atom id="a115" elementType="H"/>
    </atomArray>
    <bondArray>
      <bond id="a1_a64" atomRefs2="a1 a64" order="S"/>
      <bond id="a1_a65" atomRefs2="a1 a65" order="S"/>
      <bond id="a1_a66" atomRefs2="a1 a66" order="S"/>
      <bond id="a2_a3" atomRefs2="a2 a3" order="D"/>
      <bond id="a3_a4" atomRefs2="a3 a4" order="S"/>
      <bond id="a4_a5" atomRefs2="a4 a5" order="D"/>
      <bond id="a5_a6" atomRefs2="a5 a6" order="S"/>
      <bond id="a6_a7" atomRefs2="a6 a7" order="D"/>
      <bond id="a7_a2" atomRefs2="a7 a2" order="S"/>
      <bond id="a4_a67" atomRefs2="a4 a67" order="S"/>
      <bond id="a6_a68" atomRefs2="a6 a68" order="S"/>
      <bond id="a7_a69" atomRefs2="a7 a69" order="S"/>
      <bond id="a1_a5" atomRefs2="a1 a5" order="S"/>
      <bond id="a8_a9" atomRefs2="a8 a9" order="S"/>
      <bond id="a9_a10" atomRefs2="a9 a10" order="S"/>
      <bond id="a10_a11" atomRefs2="a10 a11" order="S"/>
      <bond id="a11_a12" atomRefs2="a11 a12" order="S"/>
      <bond id="a12_a8" atomRefs2="a12 a8" order="S"/>
      <bond id="a9_a70" atomRefs2="a9 a70" order="S"/>
      <bond id="a9_a71" atomRefs2="a9 a71" order="S"/>
      <bond id="a10_a72" atomRefs2="a10 a72" order="S"/>
      <bond id="a10_a73" atomRefs2="a10 a73" order="S"/>
      <bond id="a11_a74" atomRefs2="a11 a74" order="S"/>
      <bond id="a11_a75" atomRefs2="a11 a75" order="S"/>
      <bond id="a12_a76" atomRefs2="a12 a76" order="S"/>
      <bond id="a12_a77" atomRefs2="a12 a77" order="S"/>
      <bond id="a31_a32" atomRefs2="a31 a32" order="S"/>
      <bond id="a32_a33" atomRefs2="a32 a33" order="S"/>
      <bond id="a33_a34" atomRefs2="a33 a34" order="S"/>
      <bond id="a29_a34" atomRefs2="a29 a34" order="S"/>
      <bond id="a38_a37" atomRefs2="a38 a37" order="S"/>
      <bond id="a37_a36" atomRefs2="a37 a36" order="S"/>
      <bond id="a36_a35" atomRefs2="a36 a35" order="S"/>
      <bond id="a35_a48" atomRefs2="a35 a48" order="S"/>
      <bond id="a48_a39" atomRefs2="a48 a39" order="D"/>
      <bond id="a38_a39" atomRefs2="a38 a39" order="S"/>
      <bond id="a40_a41" atomRefs2="a40 a41" order="D"/>
      <bond id="a41_a42" atomRefs2="a41 a42" order="S"/>
      <bond id="a42_a43" atomRefs2="a42 a43" order="D"/>
      <bond id="a43_a44" atomRefs2="a43 a44" order="S"/>
      <bond id="a44_a45" atomRefs2="a44 a45" order="D"/>
      <bond id="a45_a46" atomRefs2="a45 a46" order="S"/>
      <bond id="a46_a47" atomRefs2="a46 a47" order="D"/>
      <bond id="a47_a42" atomRefs2="a47 a42" order="S"/>
      <bond id="a39_a40" atomRefs2="a39 a40" order="S"/>
      <bond id="a47_a48" atomRefs2="a47 a48" order="S"/>
      <bond id="a37_a29" atomRefs2="a37 a29" order="S"/>
      <bond id="a37_a31" atomRefs2="a37 a31" order="S"/>
      <bond id="a29_a78" atomRefs2="a29 a78" order="S"/>
      <bond id="a31_a79" atomRefs2="a31 a79" order="S"/>
      <bond id="a32_a80" atomRefs2="a32 a80" order="S"/>
      <bond id="a33_a81" atomRefs2="a33 a81" order="S"/>
      <bond id="a34_a82" atomRefs2="a34 a82" order="S"/>
      <bond id="a35_a83" atomRefs2="a35 a83" order="S"/>
      <bond id="a35_a84" atomRefs2="a35 a84" order="S"/>
      <bond id="a37_a85" atomRefs2="a37 a85" order="S"/>
      <bond id="a40_a86" atomRefs2="a40 a86" order="S"/>
      <bond id="a41_a87" atomRefs2="a41 a87" order="S"/>
      <bond id="a43_a88" atomRefs2="a43 a88" order="S"/>
      <bond id="a44_a89" atomRefs2="a44 a89" order="S"/>
      <bond id="a45_a90" atomRefs2="a45 a90" order="S"/>
      <bond id="a46_a91" atomRefs2="a46 a91" order="S"/>
      <bond id="a8_a32" atomRefs2="a8 a32" order="S"/>
      <bond id="a3_a36" atomRefs2="a3 a36" order="S"/>
      <bond id="a49_a50" atomRefs2="a49 a50" order="S"/>
      <bond id="a50_a51" atomRefs2="a50 a51" order="S"/>
      <bond id="a51_a52" atomRefs2="a51 a52" order="S"/>
      <bond id="a52_a53" atomRefs2="a52 a53" order="S"/>
      <bond id="a53_a49" atomRefs2="a53 a49" order="S"/>
      <bond id="a50_a92" atomRefs2="a50 a92" order="S"/>
      <bond id="a50_a93" atomRefs2="a50 a93" order="S"/>
      <bond id="a51_a94" atomRefs2="a51 a94" order="S"/>
      <bond id="a51_a95" atomRefs2="a51 a95" order="S"/>
      <bond id="a52_a96" atomRefs2="a52 a96" order="S"/>
      <bond id="a52_a97" atomRefs2="a52 a97" order="S"/>
      <bond id="a53_a98" atomRefs2="a53 a98" order="S"/>
      <bond id="a53_a99" atomRefs2="a53 a99" order="S"/>
      <bond id="a49_a34" atomRefs2="a49 a34" order="S"/>
      <bond id="a54_a55" atomRefs2="a54 a55" order="S"/>
      <bond id="a55_a56" atomRefs2="a55 a56" order="S"/>
      <bond id="a56_a57" atomRefs2="a56 a57" order="S"/>
      <bond id="a57_a58" atomRefs2="a57 a58" order="S"/>
      <bond id="a58_a54" atomRefs2="a58 a54" order="S"/>
      <bond id="a55_a100" atomRefs2="a55 a100" order="S"/>
      <bond id="a55_a101" atomRefs2="a55 a101" order="S"/>
      <bond id="a56_a102" atomRefs2="a56 a102" order="S"/>
      <bond id="a56_a103" atomRefs2="a56 a103" order="S"/>
      <bond id="a57_a104" atomRefs2="a57 a104" order="S"/>
      <bond id="a57_a105" atomRefs2="a57 a105" order="S"/>
      <bond id="a58_a106" atomRefs2="a58 a106" order="S"/>
      <bond id="a58_a107" atomRefs2="a58 a107" order="S"/>
      <bond id="a54_a34" atomRefs2="a54 a34" order="S"/>
      <bond id="a59_a60" atomRefs2="a59 a60" order="S"/>
      <bond id="a60_a61" atomRefs2="a60 a61" order="S"/>
      <bond id="a61_a62" atomRefs2="a61 a62" order="S"/>
      <bond id="a62_a63" atomRefs2="a62 a63" order="S"/>
      <bond id="a63_a59" atomRefs2="a63 a59" order="S"/>
      <bond id="a60_a108" atomRefs2="a60 a108" order="S"/>
      <bond id="a60_a109" atomRefs2="a60 a109" order="S"/>
      <bond id="a61_a110" atomRefs2="a61 a110" order="S"/>
      <bond id="a61_a111" atomRefs2="a61 a111" order="S"/>
      <bond id="a62_a112" atomRefs2="a62 a112" order="S"/>
      <bond id="a62_a113" atomRefs2="a62 a113" order="S"/>
      <bond id="a63_a114" atomRefs2="a63 a114" order="S"/>
      <bond id="a63_a115" atomRefs2="a63 a115" order="S"/>
      <bond id="a59_a32" atomRefs2="a59 a32" order="S"/>
    </bondArray>
  </molecule>
</cml>
